# Supplementary material for: Temperature- and chemical-induced neurotoxicity in zebrafish
Source: Front Physiol. 2023 Oct 3;14:1276941. doi: 10.3389/fphys.2023.1276941 (PMC10579595; doi:10.3389/fphys.2023.1276941)
Supplement: Supplementary file 1 [file Table2.XLSX]

## Sheet: Sheet1
Gene symbol	Gene name	ZFIN or NCBI ID	Reference	Neurotoxic agent	Effect on gene expression
a2ml	alpha-2-macroglobulin-like	ZDB-GENE-090212-1	Okeke et al., 2022	Tetrabromobisphenol A bis (2-hydroxyethyl ether) (TBBPA-DHEE) (0.05, 0.5, and 5 mg/L) at 2 hpf	increased
abat	4-aminobutyrate aminotransferase	ZDB-GENE-031006-4	Cheng et al., 2020	Lincomycin hydrochloride (15, 30, 60 μg/mL) for up to 24 or 96 hpf	decreased
			Ding et al., 2023	Photoaged polystyrene (P-PS) (10 μm) and virgin polystyrene (V-PS) (10 μm) from 4 to 96 hpf	decreased
			Shi et al., 2022	Butylated hydroxytoluene (BHT), 2,4-di-tert-butylphenol (2,4-DTBP), and 4-tert-octylphenol (4-t-OP) (0.01, 0.1 and 1 μM) until 24 hpf	increased
			Xiang et al., 2023	Aged and virgin polystyrene MPs (PS-MPs) (0, 0.1, 1, 10, and 100 μg/L) until 120 hpf	increased
			Yu et al., 2022	Fenpropathrin (0.016 mg/L, 0.032 mg/L) from 6 to 96 hpf	decreased
ache	acetylcholinesterase (Cartwright blood group)	ZDB-GENE-010906-1	Ding et al., 2023	Photoaged polystyrene (P-PS) (10 μm) and virgin polystyrene (V-PS) (10 μm) from 4 to 96 hpf	decreased
			Qian et al., 2018	Microcystis aeruginosa (350 mL) for 4 days	decreased
			Shi et al., 2023	Resorcinol bis(diphenyl phosphate) (RDP) (0, 0.3, 3, 90, 300 and 900 nM) from 2 to 144 hpf	decreased
			Xiang et al., 2023	Aged and virgin polystyrene MPs (PS-MPs) (0, 0.1, 1, 10, and 100 μg/L) until 120 hpf	increased
acvr2ba	activin A receptor type 2Ba	ZDB-GENE-980526-549	Okeke et al., 2022	Tetrabromobisphenol A bis (2-hydroxyethyl ether) (TBBPA-DHEE) (0.05, 0.5, and 5 mg/L) at 2 hpf	increased
adamts8a	ADAM metallopeptidase with thrombospondin type 1 motif, 8a	ZDB-GENE-060526-202	Luo et al., 2023	Tetrabromobisphenol A-bis (2-hydroxyethyl) ether (TBBPA-DHEE) (0.86, 12.9 and 193.5 μg/L) during 8 weeks	increased
adcy1a	adenylate cyclase 1a	ZDB-GENE-070705-302	Liu et al., 2023b	Perfluorononanoic acid (PFNA) ( 0.01,0.1,1,10 and 100 μg/L) for 120 hours	decreased
adcy1b	adenylate cyclase 1b	ZDB-GENE-100805-1	Luo et al., 2023	Tetrabromobisphenol A-bis (2-hydroxyethyl) ether (TBBPA-DHEE) (0.86, 12.9 and 193.5 μg/L) during 8 weeks	decreased
ambra1a	autophagy/beclin-1 regulator 1a	ZDB-GENE-111104-2	Ji et al., 2021	Pb (1,000 μg/L) for 5 days	increased
			Li et al., 2020b	Silica nanoparticles (SiNPs) (100, 300, 1000 mg/mL) for 2 weeks	increased
			Li et al., 2021	Silica NP (0.05, 0.1,1, 5, 10, 100 μg/L) until 6 dpf	increased
apoeb	apolipoprotein Eb	ZDB-GENE-980526-368	Xu et al., 2022a	Cadmium (Cd) (200 μg/L) until 7 dpf	increased
appa	amyloid beta precursor protein	ZDB-GENE-000616-13	Elizalde-Velazquez et al., 2022b	Guanylurea (GUA) (0 μg/L, 25 μg/L, 50 μg/L, and 200 μg/L) for 4 months	increased
			Elizalde-Velazquez et al., 2022a	Metformin (MET) (1, 20, and 40 μg/L) for 4 months	increased
arf4b	ADP ribosylation factor 4	ZDB-GENE-050417-205	Ho et al., 2013	Methyl mercury (MeHg) (30, 60, 90 and 120 μg/L) from 4 to 72 hpf	increased
atf3	activating transcription factor 3	ZDB-GENE-040426-728	Ho et al., 2013	Methyl mercury (MeHg) (30, 60, 90 and 120 μg/L) from 4 to 72 hpf	increased
atg3	autophagy related 3	ZDB-GENE-030131-8576	Li et al., 2018	Tris (1, 3-dichloro-2-propyl) phosphate (TDCIPP) (0, 5, 50 and 500 μg/l) from 2 hpf to 10 dpf	increased
atg5	autophagy related 5	ZDB-GENE-040801-149	Ji et al., 2021	Pb (1,000 μg/L) for 5 days	decreased
			Li et al., 2018	Tris (1, 3-dichloro-2-propyl) phosphate (TDCIPP) (0, 5, 50 and 500 μg/l) from 2 hpf to 10 dpf	increased
			Li et al., 2020b	Silica nanoparticles (SiNPs) (100, 300, 1000 mg/mL) for 2 weeks	increased
			Li et al., 2021	Silica NP (0.05, 0.1,1, 5, 10, 100 μg/L) until 6 dpf	increased
atp2a1	ATPase sarcoplasmic/endoplasmic reticulum Ca2+ transporting 1	ZDB-GENE-020905-1	Feng et al., 2023	TBBPA bis(2-hydroxyethyl) ether (TBBPA-DHEE) (0.86, 12.9 and 193.5 μg/L) for 24 h during 8 weeks	increased
			Luo et al., 2023	Tetrabromobisphenol A-bis (2-hydroxyethyl) ether (TBBPA-DHEE) (0.86, 12.9 and 193.5 μg/L) during 8 weeks	increased
atp2a1l	ATPase sarcoplasmic/endoplasmic reticulum Ca2+ transporting 1, like	ZDB-GENE-041229-2	Feng et al., 2023	TBBPA bis(2-hydroxyethyl) ether (TBBPA-DHEE) (0.86, 12.9 and 193.5 μg/L) for 24 h during 8 weeks	increased
			Ho et al., 2013	Methyl mercury (MeHg) (30, 60, 90 and 120 μg/L) from 4 to 72 hpf	increased
			Luo et al., 2023	Tetrabromobisphenol A-bis (2-hydroxyethyl) ether (TBBPA-DHEE) (0.86, 12.9 and 193.5 μg/L) during 8 weeks	increased
bace1	beta-secretase 1	ZDB-GENE-040426-1835	Elizalde-Velazquez et al., 2022a	Metformin (MET) (1, 20, and 40 μg/L) for 4 months	increased
baxa	BCL2 associated X, apoptosis regulator	ZDB-GENE-000511-6	Cheng et al., 2020	Lincomycin hydrochloride (15, 30, 60 μg/mL) for up to 24 or 96 hpf	increased
			Elizalde-Velazquez et al., 2022a	Metformin (MET) (1, 20, and 40 μg/L) for 4 months	increased
			Elizalde-Velazquez et al., 2022b	Guanylurea (GUA) (0 μg/L, 25 μg/L, 50 μg/L, and 200 μg/L) for 4 months	increased
			Gyimah et al., 2022	Bisphenol AF (BPAF) (0.03, 0.1, 0.3, and 1.0 µM) from 4 to 120 hpf	increased
			Gyimah et al., 2022	Bisphenol AF (BPAF) (0.03, 0.1, 0.3, and 1.0 µM) from 4 to 120 hpf	increased
			Liu et al., 2023c	Haloxyfop-p-methyl (0, 0.2, 0.3, 0.4, 0.5, 0.6 mg/L) at 96 hpf	increased
			Son et al., 2022	Developmental hypoxia 1% pO2 from 24 to 48 hpf	decreased
			Wang et al., 2022	Isoprocarb (1, 1.75, 2.5 , 3.25 and 4 mg/L) at 96 hpf	increased
			Xiong et al., 2023	Chlorphoxim (2.5, 5, 7.5, 10, and 12.5 mg/L) from 6 to 96 hpf	increased
			Xu et al., 2022b	Cadmium (Cd) (0, 2.5, 5, 10, 20, 50, 100 and 200 μg/L) from 2 to 168 hpf	increased
			Yu et al., 2022	Fenpropathrin (0.016 mg/L, 0.032 mg/L) from 6 to 96 hpf	increased
bcl11aa	BCL11 transcription factor A a	ZDB-GENE-060421-4643	Liu et al., 2019	Triclosan (TCS) (0, 62.5, 125 and 250 μg/L or low dose 0, 40, 80 and 160 μg/L) from 6 hpf to 90 dpf	decreased
bcl2a	BCL2 apoptosis regulator	ZDB-GENE-051012-1	Cheng et al., 2020	Lincomycin hydrochloride (15, 30, 60 μg/mL) for up to 24 or 96 hpf	increased
			Gyimah et al., 2022	Bisphenol AF (BPAF) (0.03, 0.1, 0.3, and 1.0 µM) from 4 to 120 hpf	decreased
			Liu et al., 2023c	Haloxyfop-p-methyl (0, 0.2, 0.3, 0.4, 0.5, 0.6 mg/L) at 96 hpf	decreased
			Soares et al., 2017	Graphene oxide (GO) (5, 10, 50 or 100 mg/L) for 6 days	increased
			Wang et al., 2022	Isoprocarb (1, 1.75, 2.5 , 3.25 and 4 mg/L) at 96 hpf	decreased
			Xiong et al., 2023	Chlorphoxim (2.5, 5, 7.5, 10, and 12.5 mg/L) from 6 to 96 hpf	no significant difference
			Xu et al., 2022a	Cadmium (Cd) (200 μg/L) until 7 dpf	decreased
			Xu et al., 2022b	Cadmium (Cd) (0, 2.5, 5, 10, 20, 50, 100 and 200 μg/L) from 2 to 168 hpf	decreased
			Yang et al., 2022	Sanguinarine (0.4, 0.8, 1.2, 1.6, 2.0 μM) from 24 to 96 hpf	decreased
bcl2l11	BCL2 like 11	ZDB-GENE-081008-1	Wang et al., 2021	Triclosan (TCS) (0, 62.5, 125 and 250 μg/L) from 6 to 120 hpf	increased
bdnf	brain derived neurotrophic factor	ZDB-GENE-000412-1	Ji et al., 2021	Pb (1,000 μg/L) for 5 days	increased
			Li et al., 2020a	Organophosphorus flame-retardant tris (1,3-dichloro-2-propyl) phosphate (TDCIPP) (0, 0.01, 0.1, and 1 μM, or 0, 4.86, 48.6, and 486.0 μg/L) from 6 to 10 dpf	decreased
			Wang et al., 2022b	Fentanyl (0.1, 1, and 5 mg/L) for 5 dpf	increased
			Sheng et al., 2016	TiO2 NPs (5, 10, 20, and 40 lg/L) for 45 days	increased
			Sheng et al., 2016	TiO2 NPs (5, 10, 20, and 40 lg/L) for 45 days	increased
becn1	beclin 1	ZDB-GENE-040426-1666	Li et al., 2018	Tris (1, 3-dichloro-2-propyl) phosphate (TDCIPP) (0, 5, 50 and 500 μg/l) from 2 hpf to 10 dpf	increased
			Li et al., 2020b	Silica nanoparticles (SiNPs) (100, 300, 1000 mg/mL) for 2 weeks	increased
			Li et al., 2021	Silica NP (0.05, 0.1,1, 5, 10, 100 μg/L) until 6 dpf	increased
bhlhe41	basic helix-loop-helix family member e41	ZDB-GENE-050419-146	Feng et al., 2023	TBBPA bis(2-hydroxyethyl) ether (TBBPA-DHEE) (0.86, 12.9 and 193.5 μg/L) for 24 h during 8 weeks	decreased
btg2	BTG anti-proliferation factor 2	ZDB-GENE-000210-15	Wang et al., 2022b	Fentanyl (0.1, 1, and 5 mg/L) for 5 dpf	increased
c3a.1	complement C3a, tandem duplicate 1	ZDB-GENE-990415-35	Okeke et al., 2022	Tetrabromobisphenol A bis (2-hydroxyethyl ether) (TBBPA-DHEE) (0.05, 0.5, and 5 mg/L) at 2 hpf	increased
c3a.2	complement C3a, tandem duplicate 2	ZDB-GENE-990415-36	Okeke et al., 2022	Tetrabromobisphenol A bis (2-hydroxyethyl ether) (TBBPA-DHEE) (0.05, 0.5, and 5 mg/L) at 2 hpf	increased
c3a.3	complement C3a, tandem duplicate 3	ZDB-GENE-990415-37	Okeke et al., 2022	Tetrabromobisphenol A bis (2-hydroxyethyl ether) (TBBPA-DHEE) (0.05, 0.5, and 5 mg/L) at 2 hpf	increased
c3a.6	complement C3a, tandem duplicate 6	ZDB-GENE-041212-2	Okeke et al., 2022	Tetrabromobisphenol A bis (2-hydroxyethyl ether) (TBBPA-DHEE) (0.05, 0.5, and 5 mg/L) at 2 hpf	increased
c4	complement component 4	ZDB-GENE-030131-5697	Ho et al., 2013	Methyl mercury (MeHg) (30, 60, 90 and 120 μg/L) from 4 to 72 hpf	increased
c5	complement C5	ZDB-GENE-120510-2	Okeke et al., 2022	Tetrabromobisphenol A bis (2-hydroxyethyl ether) (TBBPA-DHEE) (0.05, 0.5, and 5 mg/L) at 2 hpf	increased
c6	complement C6	ZDB-GENE-040426-1358	Ho et al., 2013	Methyl mercury (MeHg) (30, 60, 90 and 120 μg/L) from 4 to 72 hpf	increased
			Okeke et al., 2022	Tetrabromobisphenol A bis (2-hydroxyethyl ether) (TBBPA-DHEE) (0.05, 0.5, and 5 mg/L) at 2 hpf	increased
c7a	complement component 7a	ZDB-GENE-081104-392	Okeke et al., 2022	Tetrabromobisphenol A bis (2-hydroxyethyl ether) (TBBPA-DHEE) (0.05, 0.5, and 5 mg/L) at 2 hpf	increased
c9	complement C9	ZDB-GENE-050522-442	Okeke et al., 2022	Tetrabromobisphenol A bis (2-hydroxyethyl ether) (TBBPA-DHEE) (0.05, 0.5, and 5 mg/L) at 2 hpf	increased
cacna1aa	calcium channel, voltage-dependent, P/Q type, alpha 1A subunit, a	ZDB-GENE-040724-26	Liu et al., 2023b	Perfluorononanoic acid (PFNA) ( 0.01,0.1,1,10 and 100 μg/L) for 120 hours	decreased
cacna1ab	calcium channel, voltage-dependent, P/Q type, alpha 1A subunit, b	ZDB-GENE-090514-3	Feng et al., 2023	TBBPA bis(2-hydroxyethyl) ether (TBBPA-DHEE) (0.86, 12.9 and 193.5 μg/L) for 24 h during 8 weeks	decreased
cacna1ba	calcium channel, voltage-dependent, N type, alpha 1B subunit, a	ZDB-GENE-060531-44	Liu et al., 2023b	Perfluorononanoic acid (PFNA) ( 0.01,0.1,1,10 and 100 μg/L) for 120 hours	decreased
cacna1bb	calcium channel, voltage-dependent, N type, alpha 1B subunit, b	ZDB-GENE-090514-4	Liu et al., 2023b	Perfluorononanoic acid (PFNA) ( 0.01,0.1,1,10 and 100 μg/L) for 120 hours	decreased
cacna1c	calcium voltage-gated channel subunit alpha1 C	ZDB-GENE-020129-1	Luo et al., 2023	Tetrabromobisphenol A-bis (2-hydroxyethyl) ether (TBBPA-DHEE) (0.86, 12.9 and 193.5 μg/L) during 8 weeks	decreased
cacna1da	calcium channel, voltage-dependent, L type, alpha 1D subunit, a	ZDB-GENE-030616-135	Liu et al., 2023b	Perfluorononanoic acid (PFNA) ( 0.01,0.1,1,10 and 100 μg/L) for 120 hours	decreased
cadm4	cell adhesion molecule 4	ZDB-GENE-041114-138	Wang et al., 2021	Triclosan (TCS) (0, 62.5, 125 and 250 μg/L) from 6 to 120 hpf	increased
camk1ga	calcium/calmodulin-dependent protein kinase Iga	ZDB-GENE-030131-7594	Feng et al., 2023	TBBPA bis(2-hydroxyethyl) ether (TBBPA-DHEE) (0.86, 12.9 and 193.5 μg/L) for 24 h during 8 weeks	decreased
camk2a	calcium/calmodulin dependent protein kinase II alpha	ZDB-GENE-051113-72	Liu et al., 2023b	Perfluorononanoic acid (PFNA) ( 0.01,0.1,1,10 and 100 μg/L) for 120 hours	decreased
casp3a	caspase 3	ZDB-GENE-011210-1	Elizalde-Velazquez et al., 2022a	Metformin (MET) (1, 20, and 40 μg/L) for 4 months	decreased
			Elizalde-Velazquez et al., 2022b	Guanylurea (GUA) (0 μg/L, 25 μg/L, 50 μg/L, and 200 μg/L) for 4 months	increased
			Gyimah et al., 2022	Bisphenol AF (BPAF) (0.03, 0.1, 0.3, and 1.0 µM) from 4 to 120 hpf	increased
			Li et al., 2019b	Lead (Pb) (1, 10 and 100 mg/L) for 14 days	no significant difference
			Soares et al., 2017	Graphene oxide (GO) (5, 10, 50 or 100 mg/L) for 6 days	increased
			Son et al., 2022	Developmental hypoxia 1% pO2 from 24 to 48 hpf	increased
			Wang et al., 2022	Isoprocarb (1, 1.75, 2.5 , 3.25 and 4 mg/L) at 96 hpf	increased
			Xu et al., 2022a	Cadmium (Cd) (200 μg/L) until 7 dpf	increased
			Xu et al., 2022b	Cadmium (Cd) (0, 2.5, 5, 10, 20, 50, 100 and 200 μg/L) from 2 to 168 hpf	increased
casp7	caspase 7	ZDB-GENE-050522-506	Xu et al., 2022a	Cadmium (Cd) (200 μg/L) until 7 dpf	increased
			Xu et al., 2022b	Cadmium (Cd) (0, 2.5, 5, 10, 20, 50, 100 and 200 μg/L) from 2 to 168 hpf	increased
casp8	caspase 8	ZDB-GENE-000713-1	Xu et al., 2022a	Cadmium (Cd) (200 μg/L) until 7 dpf	increased
			Xu et al., 2022b	Cadmium (Cd) (0, 2.5, 5, 10, 20, 50, 100 and 200 μg/L) from 2 to 168 hpf	increased
casp9	caspase 9	ZDB-GENE-030825-5	Elizalde-Velazquez et al., 2022a	Metformin (MET) (1, 20, and 40 μg/L) for 4 months	decreased
			Son et al., 2022	Developmental hypoxia 1% pO2 from 24 to 48 hpf	decreased
			Wang et al., 2022	Isoprocarb (1, 1.75, 2.5 , 3.25 and 4 mg/L) at 96 hpf	increased
			Xu et al., 2022b	Cadmium (Cd) (0, 2.5, 5, 10, 20, 50, 100 and 200 μg/L) from 2 to 168 hpf	increased
cat	catalase	ZDB-GENE-000210-20	Ding et al., 2023	Photoaged polystyrene (P-PS) (10 μm) and virgin polystyrene (V-PS) (10 μm) from 4 to 96 hpf	increased
			Gu et al., 2021	Bisphenol A (BPA) (500 µg·L−1) and Lignin-Carbohydrate Complexes (LCC) (1 mg·L−1) from 4 hpf for 6 days	decreased
			Ji et al., 2021	Pb (1,000 μg/L) for 5 days	increased
			Kachot and Patel, 2023	Acrylamide (ACR) (0.610 mM) for 7 and 21 days	decreased
			Zhu et al., 2023	Difenoconazole (DIF) (0, 0.1 and 0.5 mg/L) and Titanium dioxide nanoparticles (n-TiO2) (100 μg/L) + DIF from 4 to 96 hpf	decreased
cbx7a	chromobox homolog 7a	ZDB-GENE-050417-400	Ho et al., 2013	Methyl mercury (MeHg) (30, 60, 90 and 120 μg/L) from 4 to 72 hpf	increased
ccl25b	chemokine (C-C motif) ligand 25b	ZDB-GENE-110222-2	Feng et al., 2023	TBBPA bis(2-hydroxyethyl) ether (TBBPA-DHEE) (0.86, 12.9 and 193.5 μg/L) for 24 h during 8 weeks	increased
celf2	CUGBP Elav-like family member 2	ZDB-GENE-030826-35	Wang et al., 2021	Triclosan (TCS) (0, 62.5, 125 and 250 μg/L) from 6 to 120 hpf	increased
cfb	complement factor B	ZDB-GENE-980526-487	Okeke et al., 2022	Tetrabromobisphenol A bis (2-hydroxyethyl ether) (TBBPA-DHEE) (0.05, 0.5, and 5 mg/L) at 2 hpf	increased
cfl1l	cofilin 1 (non-muscle), like	ZDB-GENE-040426-2770	Feng et al., 2023	TBBPA bis(2-hydroxyethyl) ether (TBBPA-DHEE) (0.86, 12.9 and 193.5 μg/L) for 24 h during 8 weeks	increased
chata	choline O-acetyltransferase	ZDB-GENE-080102-2	Ding et al., 2023	Photoaged polystyrene (P-PS) (10 μm) and virgin polystyrene (V-PS) (10 μm) from 4 to 96 hpf	decreased
chrna7a	cholinergic receptor nicotinic alpha 7 subunit	ZDB-GENE-040108-3	Chen et al., 2012	DE-71 ( 0, 31.0, 68.7, and 227.6 µg/L) from 2 to 120 h postfertilization	no significant difference
			Ding et al., 2023	Photoaged polystyrene (P-PS) (10 μm) and virgin polystyrene (V-PS) (10 μm) from 4 to 96 hpf	decreased
			Ding et al., 2023	Photoaged polystyrene (P-PS) (10 μm) and virgin polystyrene (V-PS) (10 μm) from 4 to 96 hpf	decreased
			Qian et al., 2018	Microcystis aeruginosa (350 mL) for 4 days	decreased
			Xiang et al., 2023	Microplastics (MPs), aged polystyrene MPs (PS-MPs) of size 1 μm	decreased
ckma	creatine kinase, muscle a	ZDB-GENE-980526-109	Feng et al., 2023	TBBPA bis(2-hydroxyethyl) ether (TBBPA-DHEE)(0.86, 12.9 and 193.5 μg/L) for 24 h during 8 weeks	decreased
clu	clusterin	ZDB-GENE-040426-1774	Okeke et al., 2022	Tetrabromobisphenol A bis (2-hydroxyethyl ether) (TBBPA-DHEE) (0.05, 0.5, and 5 mg/L) at 2 hpf	increased
cnr1	cannabinoid receptor 1	ZDB-GENE-040312-3	Ho et al., 2013	Methyl mercury (MeHg) (30, 60, 90 and 120 μg/L) from 4 to 72 hpf	no significant difference
			Luo et al., 2023	Tetrabromobisphenol A-bis (2-hydroxyethyl) ether (TBBPA-DHEE) (0.86, 12.9 and 193.5 μg/L) during 8 weeks	decreased
cplx3a	complexin 3a	ZDB-GENE-090313-349	Luo et al., 2023	Tetrabromobisphenol A-bis (2-hydroxyethyl) ether (TBBPA-DHEE) (0.86, 12.9 and 193.5 μg/L) during 8 weeks	decreased
creb1a	cAMP responsive element binding protein 1a	ZDB-GENE-040426-750	Liu et al., 2023b	Perfluorononanoic acid (PFNA) ( 0.01,0.1,1,10 and 100 μg/L) for 120 hours	decreased
			Sheng et al., 2016	TiO2 NPs (5, 10, 20, and 40 lg/L) for 45 days	decreased
crestin	crestin	ZDB-GENE-000208-13	Ho et al., 2013	Methyl mercury (MeHg) (30, 60, 90 and 120 μg/L) from 4 to 72 hpf	no significant difference
crfb16	cytokine receptor family member B16	ZDB-GENE-071120-9	Okeke et al., 2022	Tetrabromobisphenol A bis (2-hydroxyethyl ether) (TBBPA-DHEE) (0.05, 0.5, and 5 mg/L) at 2 hpf	increased
cxcl8b.1	chemokine (C-X-C motif) ligand 8b, duplicate 1	ZDB-GENE-101026-3	Ho et al., 2013	Methyl mercury (MeHg) (30, 60, 90 and 120 μg/L) from 4 to 72 hpf	increased
			Luo et al., 2023	Tetrabromobisphenol A-bis (2-hydroxyethyl) ether (TBBPA-DHEE) (0.86, 12.9 and 193.5 μg/L) during 8 weeks	increased
dbh	dopamine beta-hydroxylase	ZDB-GENE-990621-3	Bedrossiantz et al., 2021	Methamphetamine (METH) (20, 40 and 80 mg/L ) for 48 h	increased
dlg4b	discs large MAGUK scaffold protein 4	ZDB-GENE-040628-3	Atzei et al., 2021	Carbamazepine (CBZ) (0.0032-100), Carbamazepine 10,11 -epoxide (0.0032-100), Fluoxetine (0.00001-1), Norfluoxetine (0.00001-1), Phenytoin (0.00001-1), Venlafaxine (0.00032-100) and Desvenlafaxine (0.00032-100) until 72hpf	increased
dnmt1	DNA methyltransferase 1	ZDB-GENE-990714-15	Li et al., 2020a	Organophosphorus flame-retardant tris (1,3-dichloro-2-propyl) phosphate (TDCIPP) (0, 0.01, 0.1, and 1 μM, or 0, 4.86, 48.6, and 486.0 μg/L) from 6 to 10 dpf	increased
			Xu et al., 2021	Cr (III) e Cr (VI) (1 mg/L) for 120 hpf	decreased
dnmt3aa	DNA (cytosine-5-)-methyltransferase 3 alpha a	ZDB-GENE-050314-5	Li et al., 2020a	Organophosphorus flame-retardant tris (1,3-dichloro-2-propyl) phosphate (TDCIPP) (0, 0.01, 0.1, and 1 μM, or 0, 4.86, 48.6, and 486.0 μg/L) from 6 to 10 dpf	increased
dnmt3ab	DNA (cytosine-5-)-methyltransferase 3 alpha b	ZDB-GENE-050314-3	Li et al., 2020a	Organophosphorus flame-retardant tris (1,3-dichloro-2-propyl) phosphate (TDCIPP) (0, 0.01, 0.1, and 1 μM, or 0, 4.86, 48.6, and 486.0 μg/L) from 6 to 10 dpf	increased
drd1a	dopamine receptor D1a	ZDB-GENE-130522-1	Liu et al., 2023b	Perfluorononanoic acid (PFNA) ( 0.01,0.1,1,10 and 100 μg/L) for 120 hours	decreased
drd1b	dopamine receptor D1	ZDB-GENE-070524-2	Cao et al., 2019	Maneb (0.1, 0.5, 1.0 and 10.0 µM) for 96h	no significant difference
			Hong et al., 2022	Citalopram (0.1–100 μg/L) from 0 to 150 dpf	no significant difference
			Li et al., 2019b	Lead (Pb) (1, 10 and 100 mg/L) for 14 days	increased
			Li et al., 2020a	Organophosphorus flame-retardant tris (1,3-dichloro-2-propyl) phosphate (TDCIPP) (0, 0.01, 0.1, and 1 μM, or 0, 4.86, 48.6, and 486.0 μg/L) from 6 to 10 dpf	no significant difference
			Liu et al., 2023b	Perfluorononanoic acid (PFNA) ( 0.01,0.1,1,10 and 100 μg/L) for 120 hours	decreased
			Shi et al., 2022	Butylated hydroxytoluene (BHT), 2,4-di-tert-butylphenol (2,4-DTBP), and 4-tert-octylphenol (4-t-OP) (0.01, 0.1 and 1 μM) until 24 hpf	increased
			Tran et al., 2021	PEAs (0, 0.5, 5, 50, 500, 1000, 10,000, and 100,000 μg/L) from 2 to 120 hpf	increased
			Xiang et al., 2023	Aged and virgin polystyrene MPs (PS-MPs) (0, 0.1, 1, 10, and 100 μg/L) until 120 hpf	decreased
drd2a	dopamine receptor D2a	ZDB-GENE-021119-2	Cao et al., 2019	Maneb (0.1, 0.5, 1.0 and 10.0 µM) for 96h	no significant difference
			Ding et al., 2023	Photoaged polystyrene (P-PS) (10 μm) and virgin polystyrene (V-PS) (10 μm) from 4 to 96 hpf	decreased
			Gyimah et al., 2022	Bisphenol AF (BPAF) (0.03, 0.1, 0.3, and 1.0 µM) from 4 to 120 hpf	decreased
			Liu et al., 2023b	Perfluorononanoic acid (PFNA) ( 0.01,0.1,1,10 and 100 μg/L) for 120 hours	decreased
			Mahapatra et al., 2023	Perfluorooctanesulfonic acid (PFOS) (0, 100, 500, and 1000 μg/L) at 24, 48, 72, and 96 hpf	increased
			Shi et al., 2022	Butylated hydroxytoluene (BHT), 2,4-di-tert-butylphenol (2,4-DTBP), and 4-tert-octylphenol (4-t-OP) (0.01, 0.1 and 1 μM) until 24 hpf	increased
			Torres-Ruiz et al., 2023	Polystyrene nanoplastics (PSNP) (0.1, 0.5, and 3 mg/L.) until 120 hpf	increased
			Xiang et al., 2023	Microplastics (MPs), aged polystyrene MPs (PS-MPs)	decreased
drd2b	dopamine receptor D2b	ZDB-GENE-030910-2	Liu et al., 2023b	Perfluorononanoic acid (PFNA) ( 0.01,0.1,1,10 and 100 μg/L) for 120 hours	decreased
			Shi et al., 2022	Butylated hydroxytoluene (BHT), 2,4-di-tert-butylphenol (2,4-DTBP), and 4-tert-octylphenol (4-t-OP) (0.01, 0.1 and 1 μM) until 24 hpf	decreased
			Torres-Ruiz et al., 2023	Polystyrene nanoplastics (PSNP) (0.1, 0.5, and 3 mg/L.) until 120 hpf	increased
drd2b	dopamine receptor D2b	ZDB-GENE-030910-2	Li et al., 2020a	Organophosphorus flame-retardant tris (1,3-dichloro-2-propyl) phosphate (TDCIPP) (0, 0.01, 0.1, and 1 μM, or 0, 4.86, 48.6, and 486.0 μg/L) from 6 to 10 dpf	no significant difference
			Shi et al., 2022	Butylated hydroxytoluene (BHT), 2,4-di-tert-butylphenol (2,4-DTBP), and 4-tert-octylphenol (4-t-OP) (0.01, 0.1 and 1 μM) until 24 hpf	decreased
drd3	dopamine receptor D3	ZDB-GENE-021119-1	Cao et al., 2019	Maneb (0.1, 0.5, 1.0 and 10.0 µM) for 96h	no significant difference
			Ding et al., 2023	Photoaged polystyrene (P-PS) (10 μm) and virgin polystyrene (V-PS) (10 μm) from 4 to 96 hpf	increased
			Hong et al., 2022	Citalopram (0.1–100 μg/L) from 0 to 150 dpf	no significant difference
			Li et al., 2020a	Organophosphorus flame-retardant tris (1,3-dichloro-2-propyl) phosphate (TDCIPP) (0, 0.01, 0.1, and 1 μM, or 0, 4.86, 48.6, and 486.0 μg/L) from 6 to 10 dpf	no significant difference
			Mahapatra et al., 2023	Perfluorooctanesulfonic acid (PFOS) (0, 100, 500, and 1000 μg/L) at 24, 48, 72, and 96 hpf	increased
			Shi et al., 2022	Butylated hydroxytoluene (BHT), 2,4-di-tert-butylphenol (2,4-DTBP), and 4-tert-octylphenol (4-t-OP) (0.01, 0.1 and 1 μM) until 24 hpf	decreased
			Xiang et al., 2023	Aged and virgin polystyrene MPs (PS-MPs) (0, 0.1, 1, 10, and 100 μg/L) until 120 hpf	decreased
drd3	dopamine receptor D3	ZDB-GENE-021119-1	Mahapatra et al., 2023	Perfluorooctanesulfonic acid (PFOS) (0, 100, 500, and 1000 μg/L) at 24, 48, 72, and 96 hpf	increased
drd4a	dopamine receptor D4a	ZDB-GENE-070112-996	Mahapatra et al., 2023	Perfluorooctanesulfonic acid (PFOS) (0, 100, 500, and 1000 μg/L) at 24, 48, 72, and 96 hpf	increased
drd4a	dopamine receptor D4a	ZDB-GENE-070112-996	Hong et al., 2022	Citalopram (0.1–100 μg/L) from 0 to 150 dpf	no significant difference
drd4b	dopamine receptor D4b	ZDB-GENE-070508-3	Cao et al., 2019	Maneb (0.1, 0.5, 1.0 and 10.0 µM) for 96h	no significant difference
			Hong et al., 2022	Citalopram (0.1–100 μg/L) from 0 to 150 dpf	no significant difference
			Li et al., 2020a	Organophosphorus flame-retardant tris (1,3-dichloro-2-propyl) phosphate (TDCIPP) (0, 0.01, 0.1, and 1 μM, or 0, 4.86, 48.6, and 486.0 μg/L) from 6 to 10 dpf	decreased
drd4-rs	dopamine receptor D4 related sequence	ZDB-GENE-051113-172	Liu et al., 2023b	Perfluorononanoic acid (PFNA) ( 0.01,0.1,1,10 and 100 μg/L) for 120 hours	decreased
eef2k	eukaryotic elongation factor 2 kinase	ZDB-GENE-020916-2	Luo et al., 2023	Tetrabromobisphenol A-bis (2-hydroxyethyl) ether (TBBPA-DHEE) (0.86, 12.9 and 193.5 μg/L) during 8 weeks	decreased
egln1a	egl-9 family hypoxia-inducible factor 1a	ZDB-GENE-110408-34	Luo et al., 2023	Tetrabromobisphenol A-bis (2-hydroxyethyl) ether (TBBPA-DHEE) (0.86, 12.9 and 193.5 μg/L) during 8 weeks	decreased
egln2	egl-9 family hypoxia inducible factor 2	ZDB-GENE-060503-757	Luo et al., 2023	Tetrabromobisphenol A-bis (2-hydroxyethyl) ether (TBBPA-DHEE) (0.86, 12.9 and 193.5 μg/L) during 8 weeks	decreased
egln3	egl-9 family hypoxia inducible factor 3	ZDB-GENE-040426-2541	Luo et al., 2023	Tetrabromobisphenol A-bis (2-hydroxyethyl) ether (TBBPA-DHEE) (0.86, 12.9 and 193.5 μg/L) during 8 weeks	decreased
egr1	early growth response 1	ZDB-GENE-980526-320	Wang et al., 2022b	Fentanyl (0.1, 1, and 5 mg/L) for 5 dpf	increased
			Xu et al., 2023	Tetracycline (TC) (20 μg/L) + titanium dioxide nanoparticles (TiO2 NPs) (0.5 mg/L) and TC (20 μg/L) + TiO2 NPs (0.5 mg/L) until 120 hpf	increased
eif4e1b	eukaryotic translation initiation factor 4E family member 1B	ZDB-GENE-980526-127	Feng et al., 2023	TBBPA bis(2-hydroxyethyl) ether (TBBPA-DHEE) (0.86, 12.9 and 193.5 μg/L) for 24 h during 8 weeks	increased
ela2l	elastase 2 like	ZDB-GENE-040511-1	Luo et al., 2023	Tetrabromobisphenol A-bis (2-hydroxyethyl) ether (TBBPA-DHEE) (0.86, 12.9 and 193.5 μg/L) during 8 weeks	decreased
elavl3	ELAV like RNA binding protein 3	ZDB-GENE-980526-76	Chen et al., 2012	DE-71 ( 0, 31.0, 68.7, and 227.6 µg/L) from 2 to 120 h postfertilization	no significant difference
			Chen et al., 2021	hexabromobenzene (HBB) and pentabromobenzene (PBB) (0, 30, 100 and 300 mg/L) 2 until 144 hpf	no significant difference
			Fan et al., 2022	triphenyl phosphate (TPhP) (0, 8, 24, 72, and 144 μg·L−1) and titanium dioxide nanoparticles (nano-TiO2) (100 μg·L−1) + (TPhP) until 120 hpf	decreased
			Gyimah et al., 2021	Bisphenol A (BPA) and bisphenol S (BPS) (0.01, 0.03, 0.01, 0.3, 1 μM ) at 48, 72, 96 and 120 hpf	increased
			Qian et al., 2018	Microcystis aeruginosa (350 mL) for 4 days	decreased
			Shi et al., 2018	Triphenyl phosphate (TPhP) (0.8, 4, 20 and 100 μg/L) from 2 until 144 hpf	decreased
			Sun et al., 2016	Chlorpyrifos (CPF) (10, 30, 100 and 300 μg/L), tri-n-butyl phosphate (TNBP) (25, 125, 625 and 3125 μg/L), tris (2-butoxyethyl) phosphate (TBOEP) (50, 250, 1250 and 6250 μg/L) and tris (2-chloroethyl) phosphate (TCEP) (50, 250, 1250 and 6250 μg/L) for 5 days	decreased
			Sun et al., 2016	Chlorpyrifos (CPF) (10, 30, 100 and 300 μg/L), tri-n-butyl phosphate (TNBP) (25, 125, 625 and 3125 μg/L), tris (2-butoxyethyl) phosphate (TBOEP) (50, 250, 1250 and 6250 μg/L) and tris (2-chloroethyl) phosphate (TCEP) (50, 250, 1250 and 6250 μg/L) for 5 days	increased
			Wang et al., 2021	Triclosan (TCS) (0, 62.5, 125 and 250 μg/L) from 6 to 120 hpf	decreased
			Wang et al., 2022	Isoprocarb (1, 1.75, 2.5 , 3.25 and 4 mg/L) at 96 hpf	decreased
			Xiong et al., 2023	Chlorphoxim (2.5, 5, 7.5, 10, and 12.5 mg/L) from 6 to 96 hpf	increased
			Xu et al., 2021	Cr (III) e Cr (VI) (1 mg/L) for 120 hpf	increased
			Xu et al., 2022a	Cadmium (Cd) (200 μg/L) until 7 dpf	decreased
			Xu et al., 2022b	Cadmium (Cd) (0, 2.5, 5, 10, 20, 50, 100 and 200 μg/L) from 2 to 168 hpf	decreased
			Yang et al., 2019	Graphene oxide (GO) (0.01, 0.1, and 1 μg/mL) for 5 days	no significant difference
			Yu et al., 2022	Fenpropathrin (0.016 mg/L, 0.032 mg/L) from 6 to 96 hpf	decreased
			Zhu et al., 2020	Fenobucarb (2-sec-butylphenyl methylcarbamate, BPMC) (6.25, 12.5, 25, 50, 100, 200 and 400 μg/mL) from 6 to 120 hpf	decreased
			Zhu et al., 2023	Difenoconazole (DIF) (0, 0.1 and 0.5 mg/L) and Titanium dioxide nanoparticles (n-TiO2) (100 μg/L) + DIF from 4 to 96 hpf	decreased
f3a	coagulation factor IIIa	ZDB-GENE-071119-5	Okeke et al., 2022	Tetrabromobisphenol A bis (2-hydroxyethyl ether) (TBBPA-DHEE) (0.05, 0.5, and 5 mg/L) at 2 hpf	increased
f5	coagulation factor V	ZDB-GENE-030131-5531	Okeke et al., 2022	Tetrabromobisphenol A bis (2-hydroxyethyl ether) (TBBPA-DHEE) (0.05, 0.5, and 5 mg/L) at 2 hpf	increased
faslg	Fas ligand (TNF superfamily, member 6)	ZDB-GENE-070410-16	Wang et al., 2021	Triclosan (TCS) (0, 62.5, 125 and 250 μg/L) from 6 to 120 hpf	decreased
fga	fibrinogen alpha chain	ZDB-GENE-031010-21	Okeke et al., 2022	Tetrabromobisphenol A bis (2-hydroxyethyl ether) (TBBPA-DHEE) (0.05, 0.5, and 5 mg/L) at 2 hpf	increased
fgb	fibrinogen beta chain	ZDB-GENE-030131-9261	Okeke et al., 2022	Tetrabromobisphenol A bis (2-hydroxyethyl ether) (TBBPA-DHEE) (0.05, 0.5, and 5 mg/L) at 2 hpf	increased
fgg	fibrinogen gamma chain	ZDB-GENE-040426-1998	Okeke et al., 2022	Tetrabromobisphenol A bis (2-hydroxyethyl ether) (TBBPA-DHEE) (0.05, 0.5, and 5 mg/L) at 2 hpf	increased
fn1b	fibronectin 1b	ZDB-GENE-030131-6545	Ho et al., 2013	Methyl mercury (MeHg) (30, 60, 90 and 120 μg/L) from 4 to 72 hpf	increased
fosab	v-fos FBJ murine osteosarcoma viral oncogene homolog Ab	ZDB-GENE-031222-4	Faria et al., 2018	Acrylamide (ACR) (500 mM) for 5 days	decreased
			Feng et al., 2023	TBBPA bis(2-hydroxyethyl) ether (TBBPA-DHEE) (0.86, 12.9 and 193.5 μg/L) for 24 h during 8 weeks	decreased
			Ji et al., 2021	Pb (1,000 μg/L) for 5 days	increased
			Jin et al., 2019	Lead (Pb) ( 0.2 mM) for 6 days	increased
			Li et al., 2019b	Lead (Pb) (1, 10 and 100 mg/L) for 14 days	decreased
			Li et al., 2021	Silica NP (0.05, 0.1,1, 5, 10, 100 μg/L) until 6 dpf	decreased
			Liao et al., 2019	6-hydroxydopamine (6-OHDA) (400 µM), pentylenetetrazol (PTZ) (10 mM) and Pp V-shape α-helical peptide (PpVα) (1-50 µM) for 1 and 12 hours	increased
			Wang et al., 2022b	Fentanyl (0.1, 1, and 5 mg/L) for 5 dpf	increased
			Sheng et al., 2016	TiO2 NPs (5, 10, 20, and 40 lg/L) for 45 days	increased
foxo3a	forkhead box O3A	ZDB-GENE-050116-1	Wang et al., 2022	Isoprocarb (1, 1.75, 2.5 , 3.25 and 4 mg/L) at 96 hpf	decreased
gabbr1b	gamma-aminobutyric acid (GABA) B receptor, 1b	ZDB-GENE-060503-5	Liu et al., 2023b	Perfluorononanoic acid (PFNA) ( 0.01,0.1,1,10 and 100 μg/L) for 120 hours	decreased
gabra1	gamma-aminobutyric acid type A receptor subunit alpha1	ZDB-GENE-061013-194	Ding et al., 2023	Photoaged polystyrene (P-PS) (10 μm) and virgin polystyrene (V-PS) (10 μm) from 4 to 96 hpf	decreased
			Liu et al., 2023b	Perfluorononanoic acid (PFNA) ( 0.01,0.1,1,10 and 100 μg/L) for 120 hours	decreased
			Xiang et al., 2023	Aged and virgin polystyrene MPs (PS-MPs) (0, 0.1, 1, 10, and 100 μg/L) until 120 hpf	increased
gabra6a	gamma-aminobutyric acid type A receptor subunit alpha6a	ZDB-GENE-040426-1692	Atzei et al., 2021	Carbamazepine (CBZ) (0.0032-100), Carbamazepine 10,11 -epoxide (0.0032-100), Fluoxetine (0.00001-1), Norfluoxetine (0.00001-1), Phenytoin (0.00001-1), Venlafaxine (0.00032-100) and Desvenlafaxine (0.00032-100) until 72hpf	increased
gabra6b	gamma-aminobutyric acid type A receptor subunit alpha6b	ZDB-GENE-080815-1	Liu et al., 2023b	Perfluorononanoic acid (PFNA) ( 0.01,0.1,1,10 and 100 μg/L) for 120 hours	decreased
gabrb3	gamma-aminobutyric acid type A receptor subunit beta3	ZDB-GENE-101102-2	Luo et al., 2023	Tetrabromobisphenol A-bis (2-hydroxyethyl) ether (TBBPA-DHEE) (0.86, 12.9 and 193.5 μg/L) during 8 weeks	decreased
gabrg1	gamma-aminobutyric acid type A receptor subunit gamma1	ZDB-GENE-141215-66	Liu et al., 2023b	Perfluorononanoic acid (PFNA) ( 0.01,0.1,1,10 and 100 μg/L) for 120 hours	decreased
gabrg2	gamma-aminobutyric acid type A receptor subunit gamma2	ZDB-GENE-091118-65	Ding et al., 2023	Photoaged polystyrene (P-PS) (10 μm) and virgin polystyrene (V-PS) (10 μm) from 4 to 96 hpf	decreased
			Xiang et al., 2023	aged polystyrene MPs (PS-MPs)	decreased
gad1b	glutamate decarboxylase 1b	ZDB-GENE-030909-3	Cheng et al., 2020	Lincomycin hydrochloride (15, 30, 60 μg/mL) for up to 24 or 96 hpf	decreased
			Ding et al., 2023	Photoaged polystyrene (P-PS) (10 μm) and virgin polystyrene (V-PS) (10 μm) from 4 to 96 hpf	decreased
			Shi et al., 2022	Butylated hydroxytoluene (BHT), 2,4-di-tert-butylphenol (2,4-DTBP), and 4-tert-octylphenol (4-t-OP) (0.01, 0.1 and 1 μM) until 24 hpf	increased
			Xiang et al., 2023	Aged and virgin polystyrene MPs (PS-MPs) (0, 0.1, 1, 10, and 100 μg/L) until 120 hpf	increased
			Yu et al., 2022	Fenpropathrin (0.016 mg/L, 0.032 mg/L) from 6 to 96 hpf	decreased
gad2	glutamate decarboxylase 2	ZDB-GENE-030909-9	Ding et al., 2023	Photoaged polystyrene (P-PS) (10 μm) and virgin polystyrene (V-PS) (10 μm) from 4 to 96 hpf	decreased
gal3st1b	galactose-3-O-sulfotransferase 1b	ZDB-GENE-091117-38	Luo et al., 2023	Tetrabromobisphenol A-bis (2-hydroxyethyl) ether (TBBPA-DHEE) (0.86, 12.9 and 193.5 μg/L) during 8 weeks	decreased
gap43	growth associated protein 43	ZDB-GENE-990415-87	Chang et al., 2022	Cin (0.25, 0.5, 1, 2, 4, 8 and 10 mg L−1) at 6 hpf for 5 days	increased
			Chen et al., 2012	DE-71 ( 0, 31.0, 68.7, and 227.6 µg/L) from 2 to 120 h postfertilization	no significant difference
			Chen et al., 2021	hexabromobenzene (HBB) and pentabromobenzene (PBB) (0, 30, 100 and 300 mg/L) 2 until 144 hpf	increased
			Cheng et al., 2020	Lincomycin hydrochloride (15, 30, 60 μg/mL) for up to 24 or 96 hpf	decreased
			Faria et al., 2018	Acrylamide (ACR) (500 mM) for 5 days	decreased
			Gyimah et al., 2021	Bisphenol A (BPA) and bisphenol S (BPS) (0.01, 0.03, 0.01, 0.3, 1 μM ) at 48, 72, 96 and 120 hpf	increased
			Jin et al., 2019	Lead (Pb) ( 0.2 mM) for 6 days	increased
			Li et al., 2019b	Lead (Pb) (1, 10 and 100 mg/L) for 14 days	decreased
			Li et al., 2021	Silica NP (0.05, 0.1,1, 5, 10, 100 μg/L) until 6 dpf	decreased
			Li et al., 2021	Silica NP (0.05, 0.1,1, 5, 10, 100 μg/L) until 6 dpf	decreased
			Qian et al., 2018	Microcystis aeruginosa (350 mL) for 4 days	decreased
			Shi et al., 2018	Triphenyl phosphate (TPhP) (0.8, 4, 20 and 100 μg/L) from 2 until 144 hpf	increased
			Shi et al., 2023	Resorcinol bis(diphenyl phosphate) (RDP) (0, 0.3, 3, 90, 300 and 900 nM) from 2 to 144 hpf	decreased
			Soares et al., 2017	Graphene oxide (GO) (5, 10, 50 or 100 mg/L) for 6 days	no significant difference
			Sun et al., 2016	Chlorpyrifos (CPF) (10, 30, 100 and 300 μg/L), tri-n-butyl phosphate (TNBP) (25, 125, 625 and 3125 μg/L), tris (2-butoxyethyl) phosphate (TBOEP) (50, 250, 1250 and 6250 μg/L) and tris (2-chloroethyl) phosphate (TCEP) (50, 250, 1250 and 6250 μg/L) for 5 days	increased
			Sun et al., 2016	Chlorpyrifos (CPF) (10, 30, 100 and 300 μg/L), tri-n-butyl phosphate (TNBP) (25, 125, 625 and 3125 μg/L), tris (2-butoxyethyl) phosphate (TBOEP) (50, 250, 1250 and 6250 μg/L) and tris (2-chloroethyl) phosphate (TCEP) (50, 250, 1250 and 6250 μg/L) for 5 days	decreased
			Tian et al., 2021	Cadmium chloride (0.01 μmol/L, 0.1 μmol/L, and 1 μmol/L) for 60 days	increased
			Xiong et al., 2023	Chlorphoxim (2.5, 5, 7.5, 10, and 12.5 mg/L) from 6 to 96 hpf	decreased
			Xu et al., 2021	Cr (III) e Cr (VI) (1 mg/L) for 120 hpf	increased
			Xu et al., 2022a	Cadmium (Cd) (200 μg/L) until 7 dpf	decreased
			Xu et al., 2022b	Cadmium (Cd) (0, 2.5, 5, 10, 20, 50, 100 and 200 μg/L) from 2 to 168 hpf	decreased
			Xu et al., 2023	Tetracycline (TC) (20 μg/L) + titanium dioxide nanoparticles (TiO2 NPs) (0.5 mg/L) and TC (20 μg/L) + TiO2 NPs (0.5 mg/L) until 120 hpf	increased
			Xu et al., 2023	Tetracycline (TC) (20 μg/L) + titanium dioxide nanoparticles (TiO2 NPs) (0.5 mg/L) and TC (20 μg/L) + TiO2 NPs (0.5 mg/L) until 120 hpf	increased
			Yu et al., 2022	Fenpropathrin (0.016 mg/L, 0.032 mg/L) from 6 to 96 hpf	decreased
			Zhu et al., 2020	Fenobucarb (2-sec-butylphenyl methylcarbamate, BPMC) (6.25, 12.5, 25, 50, 100, 200 and 400 μg/mL) from 6 to 120 hpf	decreased
			Zhu et al., 2023	Difenoconazole (DIF) (0, 0.1 and 0.5 mg/L) and Titanium dioxide nanoparticles (n-TiO2) (100 μg/L) + DIF from 4 to 96 hpf	decreased
gclc	glutamate-cysteine ligase catalytic subunit	ZDB-GENE-030131-5056	Chian et al., 2022	Caffeine (0.5–4 mM) at different time points 24-72 h	decreased
			Zhu et al., 2023	Difenoconazole (DIF) (0, 0.1 and 0.5 mg/L) and Titanium dioxide nanoparticles (n-TiO2) (100 μg/L) + DIF from 4 to 96 hpf	no significant difference
gclm	glutamate-cysteine ligase modifier subunit	ZDB-GENE-030131-5906	Chian et al., 2022	Caffeine (0.5–4 mM) at different time points 24-72 h	decreased
			Ji et al., 2021	Pb (1,000 μg/L) for 5 days	increased
gda	guanine deaminase	ZDB-GENE-050522-434	Liu et al., 2023a	Bisphenol A (BPA) (5.7 mg/L) from 1 to 72 hpf	decreased
gfap	glial fibrillary acidic protein	ZDB-GENE-990914-3	Bedrossiantz et al., 2021	Methamphetamine (METH) (20, 40 and 80 mg/L ) for 48 h	increased
			Chang et al., 2022	Cin (0.25, 0.5, 1, 2, 4, 8 and 10 mg L−1) at 6 hpf for 5 days	increased
			Chen et al., 2012	DE-71 ( 0, 31.0, 68.7, and 227.6 µg/L) from 2 to 120 h postfertilization	no significant difference
			Chen et al., 2021	hexabromobenzene (HBB) and pentabromobenzene (PBB) (0, 30, 100 and 300 mg/L) 2 until 144 hpf	decreased
			Cheng et al., 2020	Lincomycin hydrochloride (15, 30, 60 μg/mL) for up to 24 or 96 hpf	decreased
			Faria et al., 2018	Acrylamide (ACR) (500 mM) for 5 days	increased
			Gyimah et al., 2021	Bisphenol A (BPA) and bisphenol S (BPS) (0.01, 0.03, 0.01, 0.3, 1 μM ) at 48, 72, 96 and 120 hpf	increased
			Ji et al., 2021	Pb (1,000 μg/L) for 5 days	increased
			Jin et al., 2019	Lead (Pb) ( 0.2 mM) for 6 days	no significant difference
			Li et al., 2018	Tris (1, 3-dichloro-2-propyl) phosphate (TDCIPP) (0, 5, 50 and 500 μg/l) from 2 hpf to 10 dpf	decreased
			Li et al., 2019b	Lead (Pb) (1, 10 and 100 mg/L) for 14 days	increased
			Li et al., 2021	Silica NP (0.05, 0.1,1, 5, 10, 100 μg/L) until 6 dpf	increased
			Qian et al., 2018	Microcystis aeruginosa (350 mL) for 4 days	decreased
			Soares et al., 2017	Graphene oxide (GO) (5, 10, 50 or 100 mg/L) for 6 days	no significant difference
			Song et al., 2022	benzophenone 1 (BP1) (1, 10, 100, 1000 μg/L) for 14 days	decreased
			Sun et al., 2016	Chlorpyrifos (CPF) (10, 30, 100 and 300 μg/L), tri-n-butyl phosphate (TNBP) (25, 125, 625 and 3125 μg/L), tris (2-butoxyethyl) phosphate (TBOEP) (50, 250, 1250 and 6250 μg/L) and tris (2-chloroethyl) phosphate (TCEP) (50, 250, 1250 and 6250 μg/L) for 5 days	increased
			Sun et al., 2016	Chlorpyrifos (CPF) (10, 30, 100 and 300 μg/L), tri-n-butyl phosphate (TNBP) (25, 125, 625 and 3125 μg/L), tris (2-butoxyethyl) phosphate (TBOEP) (50, 250, 1250 and 6250 μg/L) and tris (2-chloroethyl) phosphate (TCEP) (50, 250, 1250 and 6250 μg/L) for 5 days	decreased
			Wang et al., 2022	Isoprocarb (1, 1.75, 2.5 , 3.25 and 4 mg/L) at 96 hpf	decreased
			Xia et al., 2021	Antimony (Sb) ( 0, 200, 400, 600 and 800 mg/L) until 5 dpf	decreased
			Xiong et al., 2023	Chlorphoxim (2.5, 5, 7.5, 10, and 12.5 mg/L) from 6 to 96 hpf	decreased
			Xu et al., 2022b	Cadmium (Cd) (0, 2.5, 5, 10, 20, 50, 100 and 200 μg/L) from 2 to 168 hpf	decreased
			Yang et al., 2019	Graphene oxide (GO) (0.01, 0.1, and 1 μg/mL) for 5 days	no significant difference
			Yu et al., 2022	Fenpropathrin (0.016 mg/L, 0.032 mg/L) from 6 to 96 hpf	decreased
			Zhu et al., 2020	Fenobucarb (2-sec-butylphenyl methylcarbamate, BPMC) (6.25, 12.5, 25, 50, 100, 200 and 400 μg/mL) from 6 to 120 hpf	decreased
			Zhu et al., 2022	Tetrabromobisphenol A (TBBPA) (50, 100, and 200 μg/L) until 24 or 120 hpf	decreased
			#VALUE!	Triphenyl phosphate (TPhP) (0.8, 4, 20 and 100 μg/L) from 2 until 144 hpf	no significant difference
			Shi et al., 2023	Resorcinol bis(diphenyl phosphate) (RDP) (0, 0.3, 3, 90, 300 and 900 nM) from 2 to 144 hpf	decreased
ghra	growth hormone receptor a	ZDB-GENE-070509-1	Okeke et al., 2022	Tetrabromobisphenol A bis (2-hydroxyethyl ether) (TBBPA-DHEE) (0.05, 0.5, and 5 mg/L) at 2 hpf	increased
gli2b	GLI family zinc finger 2b	ZDB-GENE-050523-1	Xu et al., 2022b	Cadmium (Cd) (0, 2.5, 5, 10, 20, 50, 100 and 200 μg/L) from 2 to 168 hpf	decreased
glsa	glutaminase a	ZDB-GENE-050204-3	Cheng et al., 2020	Lincomycin hydrochloride (15, 30, 60 μg/mL) for up to 24 or 96 hpf	decreased
			Luo et al., 2023	Tetrabromobisphenol A-bis (2-hydroxyethyl) ether (TBBPA-DHEE) (0.86, 12.9 and 193.5 μg/L) during 8 weeks	decreased
			Shi et al., 2022	Butylated hydroxytoluene (BHT), 2,4-di-tert-butylphenol (2,4-DTBP), and 4-tert-octylphenol (4-t-OP) (0.01, 0.1 and 1 μM) until 24 hpf	decreased
			Shi et al., 2022	Butylated hydroxytoluene (BHT), 2,4-di-tert-butylphenol (2,4-DTBP), and 4-tert-octylphenol (4-t-OP) (0.01, 0.1 and 1 μM) until 24 hpf	increased
			Yu et al., 2022	Fenpropathrin (0.016 mg/L, 0.032 mg/L) from 6 to 96 hpf	decreased
glud1a	glutamate dehydrogenase 1a	ZDB-GENE-030114-2	Cheng et al., 2020	Lincomycin hydrochloride (15, 30, 60 μg/mL) for up to 24 or 96 hpf	decreased
glula	glutamate-ammonia ligase (glutamine synthase) a	ZDB-GENE-030131-688	Cheng et al., 2020	Lincomycin hydrochloride (15, 30, 60 μg/mL) for up to 24 or 96 hpf	decreased
			Shi et al., 2022	Butylated hydroxytoluene (BHT), 2,4-di-tert-butylphenol (2,4-DTBP), and 4-tert-octylphenol (4-t-OP) (0.01, 0.1 and 1 μM) until 24 hpf	increased
gnat2	G protein subunit alpha transducin 2	ZDB-GENE-011128-10	Okeke et al., 2022	Tetrabromobisphenol A bis (2-hydroxyethyl ether) (TBBPA-DHEE) (0.05, 0.5, and 5 mg/L) at 2 hpf	decreased
gng12a	guanine nucleotide binding protein (G protein), gamma 12a	ZDB-GENE-040426-2555	Feng et al., 2023	TBBPA bis(2-hydroxyethyl) ether (TBBPA-DHEE) (0.86, 12.9 and 193.5 μg/L) for 24 h during 8 weeks	increased
gpx1a	glutathione peroxidase 1a	ZDB-GENE-030410-1	Ding et al., 2023	Photoaged polystyrene (P-PS) (10 μm) and virgin polystyrene (V-PS) (10 μm) from 4 to 96 hpf	increased
			Haridevamuthu et al., 2022	Acrylamide (0.75 mM) for 3 days	decreased
gpx4a	glutathione peroxidase 4a	ZDB-GENE-030410-2	Ji et al., 2021	Pb (1,000 μg/L) for 5 days	decreased
gria1a	glutamate receptor, ionotropic, AMPA 1a	ZDB-GENE-020125-1	Liu et al., 2023b	Perfluorononanoic acid (PFNA) ( 0.01,0.1,1,10 and 100 μg/L) for 120 hours	decreased
gria1b	glutamate receptor, ionotropic, AMPA 1b	ZDB-GENE-020125-2	Liu et al., 2023b	Perfluorononanoic acid (PFNA) ( 0.01,0.1,1,10 and 100 μg/L) for 120 hours	decreased
gria2b	glutamate receptor, ionotropic, AMPA 2b	ZDB-GENE-020125-4	Cheng et al., 2020	Lincomycin hydrochloride (15, 30, 60 μg/mL) for up to 24 or 96 hpf	decreased
			Liu et al., 2023b	Perfluorononanoic acid (PFNA) ( 0.01,0.1,1,10 and 100 μg/L) for 120 hours	decreased
			Shi et al., 2022	Butylated hydroxytoluene (BHT), 2,4-di-tert-butylphenol (2,4-DTBP), and 4-tert-octylphenol (4-t-OP) (0.01, 0.1 and 1 μM) until 24 hpf	decreased
			Yu et al., 2022	Fenpropathrin (0.016 mg/L, 0.032 mg/L) from 6 to 96 hpf	decreased
gria3b	glutamate receptor, ionotropic, AMPA 3b	ZDB-GENE-030616-53	Liu et al., 2023b	Perfluorononanoic acid (PFNA) ( 0.01,0.1,1,10 and 100 μg/L) for 120 hours	decreased
gria4a	glutamate receptor, ionotropic, AMPA 4a	ZDB-GENE-020125-7	Li et al., 2019a	Pyraclostrobin (1, 10 and 100 mg/L) for 14 days	decreased
GRID2IP	glutamate receptor, ionotropic, delta 2 (Grid2) interacting protein, a	ZDB-GENE-091113-42	Elizalde-Velazquez et al., 2022b	Guanylurea (GUA) (0 μg/L, 25 μg/L, 50 μg/L, and 200 μg/L) for 4 months	decreased
grin1a	glutamate receptor, ionotropic, N-methyl D-aspartate 1a	ZDB-GENE-051202-1	Atzei et al., 2021	Carbamazepine (CBZ) (0.0032-100), Carbamazepine 10,11 -epoxide (0.0032-100), Fluoxetine (0.00001-1), Norfluoxetine (0.00001-1), Phenytoin (0.00001-1), Venlafaxine (0.00032-100) and Desvenlafaxine (0.00032-100) until 72hpf	increased
			Sheng et al., 2016	TiO2 NPs (5, 10, 20, and 40 lg/L) for 45 days	decreased
grin1b	glutamate receptor, ionotropic, N-methyl D-aspartate 1b	ZDB-GENE-051202-2	Cheng et al., 2020	Lincomycin hydrochloride (15, 30, 60 μg/mL) for up to 24 or 96 hpf	decreased
			Liu et al., 2023b	Perfluorononanoic acid (PFNA) ( 0.01,0.1,1,10 and 100 μg/L) for 120 hours	decreased
			Okeke et al., 2022	Tetrabromobisphenol A bis (2-hydroxyethyl ether) (TBBPA-DHEE) (0.05, 0.5, and 5 mg/L) at 2 hpf	decreased
			Shi et al., 2022	Butylated hydroxytoluene (BHT), 2,4-di-tert-butylphenol (2,4-DTBP), and 4-tert-octylphenol (4-t-OP) (0.01, 0.1 and 1 μM) until 24 hpf	decreased
			Yu et al., 2022	Fenpropathrin (0.016 mg/L, 0.032 mg/L) from 6 to 96 hpf	decreased
grin2ab	glutamate receptor, ionotropic, N-methyl D-aspartate 2A, b	ZDB-GENE-070424-223	Sheng et al., 2016	TiO2 NPs (5, 10, 20, and 40 lg/L) for 45 days	decreased
grk7a	G protein-coupled receptor kinase 7a	ZDB-GENE-050824-1	Okeke et al., 2022	Tetrabromobisphenol A bis (2-hydroxyethyl ether) (TBBPA-DHEE) (0.05, 0.5, and 5 mg/L) at 2 hpf	decreased
grk7b	G protein-coupled receptor kinase 7b	ZDB-GENE-030904-3	Okeke et al., 2022	Tetrabromobisphenol A bis (2-hydroxyethyl ether) (TBBPA-DHEE) (0.05, 0.5, and 5 mg/L) at 2 hpf	decreased
grm1b	glutamate receptor, metabotropic 1b	ZDB-GENE-090821-3	Liu et al., 2023b	Perfluorononanoic acid (PFNA) ( 0.01,0.1,1,10 and 100 μg/L) for 120 hours	decreased
grm2a	glutamate receptor, metabotropic 2a	ZDB-GENE-030131-8097	Sheng et al., 2016	TiO2 NPs (5, 10, 20, and 40 lg/L) for 45 days	decreased
grm2b	glutamate receptor, metabotropic 2b	ZDB-GENE-060201-5	Luo et al., 2023	Tetrabromobisphenol A-bis (2-hydroxyethyl) ether (TBBPA-DHEE) (0.86, 12.9 and 193.5 μg/L) during 8 weeks	decreased
grm5a	glutamate receptor, metabotropic 5a	ZDB-GENE-090821-9	Liu et al., 2023b	Perfluorononanoic acid (PFNA) ( 0.01,0.1,1,10 and 100 μg/L) for 120 hours	decreased
gsr	glutathione-disulfide reductase	ZDB-GENE-050522-116	Haridevamuthu et al., 2022	Acrylamide (0.75 mM) for 3 days	decreased
gsto2	glutathione S-transferase omega 2	ZDB-GENE-041114-67	Ji et al., 2021	Pb (1,000 μg/L) for 5 days	increased
gstp1.2	glutathione S-transferase pi 1.2	ZDB-GENE-020806-4	Ding et al., 2023	Photoaged polystyrene (P-PS) (10 μm) and virgin polystyrene (V-PS) (10 μm) from 4 to 96 hpf	increased
			Haridevamuthu et al., 2022	Acrylamide (0.75 mM) for 3 days	decreased
haus5	HAUS augmin-like complex, subunit 5	ZDB-GENE-041114-150	Ho et al., 2013	Methyl mercury (MeHg) (30, 60, 90 and 120 μg/L) from 4 to 72 hpf	increased
hbbe2	hemoglobin beta embryonic-2	ZDB-GENE-040702-1	Luo et al., 2023	Tetrabromobisphenol A-bis (2-hydroxyethyl) ether (TBBPA-DHEE) (0.86, 12.9 and 193.5 μg/L) during 8 weeks	decreased
hdc	histidine decarboxylase	ZDB-GENE-080102-5	Li et al., 2019a	Pyraclostrobin (1, 10 and 100 mg/L) for 14 days	decreased
hmox1a	heme oxygenase 1	ZDB-GENE-030131-3102	Chang et al., 2022	Cin (0.25, 0.5, 1, 2, 4, 8 and 10 mg L−1) at 6 hpf for 5 days	increased
			Tsai et al., 2023	Citrinin (CTN) (2-20 μM) from 24 hpf to 6 dpf	increased
homeza	homeobox and leucine zipper encoding	ZDB-GENE-030616-592	Ho et al., 2013	Methyl mercury (MeHg) (30, 60, 90 and 120 μg/L) from 4 to 72 hpf	no significant difference
hsp70.1	heat shock cognate 70-kd protein, tandem duplicate 1	ZDB-GENE-990415-91	Li et al., 2019b	Lead (Pb) (1, 10 and 100 mg/L) for 14 days	decreased
hsp90aa1.1	heat shock protein 90	ZDB-GENE-990415-94	Li et al., 2019b	Lead (Pb) (1, 10 and 100 mg/L) for 14 days	increased
htr1aa	5-hydroxytryptamine (serotonin) receptor 1A a	ZDB-GENE-071203-1	Ding et al., 2023	Photoaged polystyrene (P-PS) (10 μm) and virgin polystyrene (V-PS) (10 μm) from 4 to 96 hpf	increased
			Ding et al., 2023	Photoaged polystyrene (P-PS) (10 μm) and virgin polystyrene (V-PS) (10 μm) from 4 to 96 hpf	decreased
			Hong et al., 2022	Citalopram (0.1–100 μg/L) from 0 to 150 dpf	no significant difference
			Shi et al., 2022	Butylated hydroxytoluene (BHT), 2,4-di-tert-butylphenol (2,4-DTBP), and 4-tert-octylphenol (4-t-OP) (0.01, 0.1 and 1 μM) until 24 hpf	increased
			Tian et al., 2021	Cadmium chloride (0.01 μmol/L, 0.1 μmol/L, and 1 μmol/L) for 60 days	no significant difference
			Xiang et al., 2023	Microplastics (MPs), aged polystyrene MPs (PS-MPs)	decreased
htr1ab	5-hydroxytryptamine (serotonin) receptor 1A b	ZDB-GENE-090409-2	Ding et al., 2023	Photoaged polystyrene (P-PS) (10 μm) and virgin polystyrene (V-PS) (10 μm) from 4 to 96 hpf	decreased
			Hong et al., 2022	Citalopram (0.1–100 μg/L) from 0 to 150 dpf	no significant difference
			Shi et al., 2022	Butylated hydroxytoluene (BHT), 2,4-di-tert-butylphenol (2,4-DTBP), and 4-tert-octylphenol (4-t-OP) (0.01, 0.1 and 1 μM) until 24 hpf	increased
			Shi et al., 2022	Butylated hydroxytoluene (BHT), 2,4-di-tert-butylphenol (2,4-DTBP), and 4-tert-octylphenol (4-t-OP) (0.01, 0.1 and 1 μM) until 24 hpf	increased
htr1b	5-hydroxytryptamine (serotonin) receptor 1B	ZDB-GENE-081022-141	Ding et al., 2023	Photoaged polystyrene (P-PS) (10 μm) and virgin polystyrene (V-PS) (10 μm) from 4 to 96 hpf	increased
			Hong et al., 2022	Citalopram (0.1–100 μg/L) from 0 to 150 dpf	no significant difference
			Shi et al., 2022	Butylated hydroxytoluene (BHT), 2,4-di-tert-butylphenol (2,4-DTBP), and 4-tert-octylphenol (4-t-OP) (0.01, 0.1 and 1 μM) until 24 hpf	increased
			Xiang et al., 2023	aged polystyrene MPs (PS-MPs) (Microplastics (MPs))	decreased
htr2c	5-Hydroxytryptamine Receptor 2C	NCBI Gene: 3358	Ding et al., 2023	Photoaged polystyrene (P-PS) (10 μm) and virgin polystyrene (V-PS) (10 μm) from 4 to 96 hpf	decreased
			Hong et al., 2022	Citalopram (0.1–100 μg/L) from 0 to 150 dpf	no significant difference
			Shi et al., 2022	Butylated hydroxytoluene (BHT), 2,4-di-tert-butylphenol (2,4-DTBP), and 4-tert-octylphenol (4-t-OP) (0.01, 0.1 and 1 μM) until 24 hpf	no significant difference
			Xiang et al., 2023	Microplastics (MPs), aged polystyrene MPs (PS-MPs) of size 1 μm	increased
htr7a	5-hydroxytryptamine (serotonin) receptor 7a	ZDB-GENE-130530-666	Luo et al., 2023	Tetrabromobisphenol A-bis (2-hydroxyethyl) ether (TBBPA-DHEE) (0.86, 12.9 and 193.5 μg/L) during 8 weeks	decreased
hunk	hormonally up-regulated Neu-associated kinase	ZDB-GENE-050309-240	Feng et al., 2023	TBBPA bis(2-hydroxyethyl) ether (TBBPA-DHEE) (0.86, 12.9 and 193.5 μg/L) for 24 h during 8 weeks	increased
ier2a	immediate early response 2a	ZDB-GENE-030131-9126	Wang et al., 2022b	Fentanyl (0.1, 1, and 5 mg/L) for 5 dpf	increased
ifng1	interferon gamma 1	ZDB-GENE-040629-1	Liu et al., 2023c	Haloxyfop-p-methyl (0, 0.2, 0.3, 0.4, 0.5, 0.6 mg/L) at 96 hpf	increased
			Yang et al., 2019	Graphene oxide (GO) (0.01, 0.1, and 1 μg/mL) for 5 days	increased
il10	interleukin 10	ZDB-GENE-051111-1	Gu et al., 2022	Bisphenol F (BPF) (2, 20, and 200 μg/L) every 48h until 120 dpf	increased
il11a	interleukin 11a	ZDB-GENE-051019-1	Okeke et al., 2022	Tetrabromobisphenol A bis (2-hydroxyethyl ether) (TBBPA-DHEE) (0.05, 0.5, and 5 mg/L) at 2 hpf	increased
il12b2	interleukin 12B 2	ZDB-GENE-110411-159	Okeke et al., 2022	Tetrabromobisphenol A bis (2-hydroxyethyl ether) (TBBPA-DHEE) (0.05, 0.5, and 5 mg/L) at 2 hpf	increased
il13ra1	interleukin 13 receptor subunit alpha 1	ZDB-GENE-060503-103	Okeke et al., 2022	Tetrabromobisphenol A bis (2-hydroxyethyl ether) (TBBPA-DHEE) (0.05, 0.5, and 5 mg/L) at 2 hpf	increased
il1b	interleukin 1, beta	ZDB-GENE-040702-2	Gu et al., 2022	Bisphenol F (BPF) (2, 20, and 200 μg/L) every 48h until 120 dpf	increased
			Haridevamuthu et al., 2022	Acrylamide (0.75 mM) for 3 days	increased
			Mahapatra et al., 2023	Perfluorooctanesulfonic acid (PFOS) (0, 100, 500, and 1000 μg/L) at 24, 48, 72, and 96 hpf	increased
il4r.1	interleukin 4 receptor, tandem duplicate 1	ZDB-GENE-050227-5	Okeke et al., 2022	Tetrabromobisphenol A bis (2-hydroxyethyl ether) (TBBPA-DHEE) (0.05, 0.5, and 5 mg/L) at 2 hpf	increased
il5	Interleukin 5	NCBI Gene: 3567	Gu et al., 2022	Bisphenol F (BPF) (2, 20, and 200 μg/L) every 48h until 120 dpf	increased
			Liu et al., 2023c	Haloxyfop-p-methyl (0, 0.2, 0.3, 0.4, 0.5, 0.6 mg/L) at 96 hpf	increased
			Wang et al., 2022	Isoprocarb (1, 1.75, 2.5 , 3.25 and 4 mg/L) at 96 hpf	increased
			Yang et al., 2019	Graphene oxide (GO) (0.01, 0.1, and 1 μg/mL) for 5 days	increased
il6	interleukin 6 (interferon, beta 2)	ZDB-GENE-120509-1	Gu et al., 2022	Bisphenol F (BPF) (2, 20, and 200 μg/L) every 48h until 120 dpf	increased
			Haridevamuthu et al., 2022	Acrylamide (0.75 mM) for 3 days	increased
			Mahapatra et al., 2023	Perfluorooctanesulfonic acid (PFOS) (0, 100, 500, and 1000 μg/L) at 24, 48, 72, and 96 hpf	increased
			Yang et al., 2019	Graphene oxide (GO) (0.01, 0.1, and 1 μg/mL) for 5 days	increased
il6st	interleukin 6 cytokine family signal transducer	ZDB-GENE-080104-6	Okeke et al., 2022	Tetrabromobisphenol A bis (2-hydroxyethyl ether) (TBBPA-DHEE) (0.05, 0.5, and 5 mg/L) at 2 hpf	increased
irf8	interferon regulatory factor 8	ZDB-GENE-040718-367	Xu et al., 2022a	Cadmium (Cd) (200 μg/L) until 7 dpf	increased
irf9	interferon regulatory factor 9	ZDB-GENE-040912-165	Ho et al., 2013	Methyl mercury (MeHg) (30, 60, 90 and 120 μg/L) from 4 to 72 hpf	increased
			Okeke et al., 2022	Tetrabromobisphenol A bis (2-hydroxyethyl ether) (TBBPA-DHEE) (0.05, 0.5, and 5 mg/L) at 2 hpf	increased
jak1	Janus kinase 1	ZDB-GENE-980526-142	Okeke et al., 2022	Tetrabromobisphenol A bis (2-hydroxyethyl ether) (TBBPA-DHEE) (0.05, 0.5, and 5 mg/L) at 2 hpf	increased
jun	Jun proto-oncogene, AP-1 transcription factor subunit	ZDB-GENE-030131-7859	Sheng et al., 2016	TiO2 NPs (5, 10, 20, and 40 lg/L) for 45 days	increased
junbb	JunB proto-oncogene, AP-1 transcription factor subunit b	ZDB-GENE-040426-2666	Xu et al., 2023	Tetracycline (TC) (20 μg/L) + titanium dioxide nanoparticles (TiO2 NPs) (0.5 mg/L) and TC (20 μg/L) + TiO2 NPs (0.5 mg/L) until 120 hpf
lepa	leptin a	ZDB-GENE-081001-1	Okeke et al., 2022	Tetrabromobisphenol A bis (2-hydroxyethyl ether) (TBBPA-DHEE) (0.05, 0.5, and 5 mg/L) at 2 hpf	increased
lepb	leptin b	ZDB-GENE-041210-183	Okeke et al., 2022	Tetrabromobisphenol A bis (2-hydroxyethyl ether) (TBBPA-DHEE) (0.05, 0.5, and 5 mg/L) at 2 hpf	increased
ly6m2	lymphocyte antigen 6 family member M2	ZDB-GENE-131121-523	Okeke et al., 2022	Tetrabromobisphenol A bis (2-hydroxyethyl ether) (TBBPA-DHEE) (0.05, 0.5, and 5 mg/L) at 2 hpf	increased
manf	mesencephalic astrocyte derived neurotrophic factor	ZDB-GENE-060929-640	Heredia-García et al., 2023	Bisphenol A (BPA) (220, 1180, and 1500 ng/L) for 96 hpf	increased
			Li et al., 2018	Tris (1, 3-dichloro-2-propyl) phosphate (TDCIPP) (0, 5, 50 and 500 μg/l) from 2 hpf to 10 dpf	decreased
			Li et al., 2020a	Organophosphorus flame-retardant tris (1,3-dichloro-2-propyl) phosphate (TDCIPP) (0, 0.01, 0.1, and 1 μM, or 0, 4.86, 48.6, and 486.0 μg/L) from 6 to 10 dpf	decreased
			Qian et al., 2018	Microcystis aeruginosa (350 mL) for 4 days	decreased
			Shi et al., 2023	Resorcinol bis(diphenyl phosphate) (RDP) (0, 0.3, 3, 90, 300 and 900 nM) from 2 to 144 hpf	decreased
			Tian et al., 2021	Cadmium chloride (0.01 μmol/L, 0.1 μmol/L, and 1 μmol/L) for 60 days	increased
			Zhu et al., 2020	Fenobucarb (2-sec-butylphenyl methylcarbamate, BPMC) (6.25, 12.5, 25, 50, 100, 200 and 400 μg/mL) from 6 to 120 hpf	decreased
mao	monoamine oxidase	ZDB-GENE-040329-3	Hong et al., 2022	Citalopram (0.1–100 μg/L) from 0 to 150 dpf	no significant difference
			Liu et al., 2023b	Perfluorononanoic acid (PFNA) ( 0.01,0.1,1,10 and 100 μg/L) for 120 hours	decreased
			Shi et al., 2022	Butylated hydroxytoluene (BHT), 2,4-di-tert-butylphenol (2,4-DTBP), and 4-tert-octylphenol (4-t-OP) (0.01, 0.1 and 1 μM) until 24 hpf	increased
map1lc3b	microtubule associated protein 1 light chain 3 beta	ZDB-GENE-030131-1145	Li et al., 2018	Tris (1, 3-dichloro-2-propyl) phosphate (TDCIPP) (0, 5, 50 and 500 μg/l) from 2 hpf to 10 dpf	increased
mapk14a	mitogen-activated protein kinase 14a	ZDB-GENE-010202-2	Ding et al., 2023	Photoaged polystyrene (P-PS) (10 μm) and virgin polystyrene (V-PS) (10 μm) from 4 to 96 hpf	increased
			Sheng et al., 2016	TiO2 NPs (5, 10, 20, and 40 lg/L) for 45 days	decreased
mapk14b	mitogen-activated protein kinase 14b	ZDB-GENE-021007-1	Ding et al., 2023	Photoaged polystyrene (P-PS) (10 μm) and virgin polystyrene (V-PS) (10 μm) from 4 to 96 hpf	increased
mapk6	mitogen-activated protein kinase 6	ZDB-GENE-050420-7	Ding et al., 2023	Photoaged polystyrene (P-PS) (10 μm) and virgin polystyrene (V-PS) (10 μm) from 4 to 96 hpf	increased
			Liu et al., 2019	Triclosan (TCS) (0, 62.5, 125 and 250 μg/L or low dose 0, 40, 80 and 160 μg/L) from 6 hpf to 90 dpf	decreased
matn3b	matrilin 3b	ZDB-GENE-050221-9	Wang et al., 2021	Triclosan (TCS) (0, 62.5, 125 and 250 μg/L) from 6 to 120 hpf	increased
mbpa	myelin basic protein	ZDB-GENE-030128-2	Chen et al., 2012	DE-71 ( 0, 31.0, 68.7, and 227.6 µg/L) from 2 to 120 h postfertilization	decreased
			Chen et al., 2021	hexabromobenzene (HBB) and pentabromobenzene (PBB) (0, 30, 100 and 300 mg/L) 2 until 144 hpf	decreased
			Faria et al., 2018	Acrylamide (ACR) (500 mM) for 5 days	increased
			Fu et al., 2020	Titanium dioxide nanoparticles (n-TiO2) (100 μg/L) and BPA (1, 4 and 20 μg/L) until 6 dpf	decreased
			Gu et al., 2021	Bisphenol A (BPA) (500 µg·L−1) and Lignin-Carbohydrate Complexes (LCC) (1 mg·L−1) from 4 hpf for 6 days	decreased
			Gyimah et al., 2021	Bisphenol A (BPA) and bisphenol S (BPS) (0.01, 0.03, 0.01, 0.3, 1 μM ) at 48, 72, 96 and 120 hpf	increased
			He et al., 2017	Methamidophos (0, 25, and 500 µg/L) for 72 hpf	decreased
			Heredia-García et al., 2023	Bisphenol A (BPA) (220, 1180, and 1500 ng/L) for 96 hpf	increased
			Ji et al., 2021	Pb (1,000 μg/L) for 5 days	increased
			Jin et al., 2019	Lead (Pb) ( 0.2 mM) for 6 days	no significant difference
			Li et al., 2018	Tris (1, 3-dichloro-2-propyl) phosphate (TDCIPP) (0, 5, 50 and 500 μg/l) from 2 hpf to 10 dpf	decreased
			Qian et al., 2018	Microcystis aeruginosa (350 mL) for 4 days	decreased
			Shi et al., 2018	Triphenyl phosphate (TPhP) (0.8, 4, 20 and 100 μg/L) from 2 until 144 hpf	decreased
			Shi et al., 2023	Resorcinol bis(diphenyl phosphate) (RDP) (0, 0.3, 3, 90, 300 and 900 nM) from 2 to 144 hpf	decreased
			Song et al., 2022	benzophenone 1 (BP1) (1, 10, 100, 1000 μg/L) for 14 days	increased
			Sun et al., 2016	Chlorpyrifos (CPF) (10, 30, 100 and 300 μg/L), tri-n-butyl phosphate (TNBP) (25, 125, 625 and 3125 μg/L), tris (2-butoxyethyl) phosphate (TBOEP) (50, 250, 1250 and 6250 μg/L) and tris (2-chloroethyl) phosphate (TCEP) (50, 250, 1250 and 6250 μg/L) for 5 days	decreased
			Tian et al., 2021	Cadmium chloride (0.01 μmol/L, 0.1 μmol/L, and 1 μmol/L) for 60 day	increased
			Xia et al., 2021	Antimony (Sb) ( 0, 200, 400, 600 and 800 mg/L) until 5 dpf	decreased
			Xu et al., 2023	Tetracycline (TC) (20 μg/L) + titanium dioxide nanoparticles (TiO2 NPs) (0.5 mg/L) and TC (20 μg/L) + TiO2 NPs (0.5 mg/L) until 120 hpf	increased
			Xu et al., 2023	Tetracycline (TC) (20 μg/L) + titanium dioxide nanoparticles (TiO2 NPs) (0.5 mg/L) and TC (20 μg/L) + TiO2 NPs (0.5 mg/L) until 120 hpf	increased
			Zhu et al., 2020	Fenobucarb (2-sec-butylphenyl methylcarbamate, BPMC) (6.25, 12.5, 25, 50, 100, 200 and 400 μg/mL) from 6 to 120 hpf	decreased
			Zhu et al., 2022	Tetrabromobisphenol A (TBBPA) (50, 100, and 200 μg/L) until 24 or 120 hpf	decreased
			Zhu et al., 2022	Tetrabromobisphenol A (TBBPA) (50, 100, and 200 μg/L) until 24 or 120 hpf	decreased
			Zhu et al., 2023	Difenoconazole (DIF) (0, 0.1 and 0.5 mg/L) and Titanium dioxide nanoparticles (n-TiO2) (100 μg/L) + DIF from 4 to 96 hpf	decreased
mhc1uba	major histocompatibility complex class I UBA	ZDB-GENE-990415-145	Luo et al., 2023	Tetrabromobisphenol A-bis (2-hydroxyethyl) ether (TBBPA-DHEE) (0.86, 12.9 and 193.5 μg/L) during 8 weeks	decreased
mknk1	MAPK interacting serine/threonine kinase 1	ZDB-GENE-080220-11	Luo et al., 2023	Tetrabromobisphenol A-bis (2-hydroxyethyl) ether (TBBPA-DHEE) (0.86, 12.9 and 193.5 μg/L) during 8 weeks	increased
mmp13a	matrix metallopeptidase 13	ZDB-GENE-031202-2	Ho et al., 2013	Methyl mercury (MeHg) (30, 60, 90 and 120 μg/L) from 4 to 72 hpf	increased
mstnb	myostatin b	ZDB-GENE-990415-165	Gyimah et al., 2021	Bisphenol A (BPA) and bisphenol S (BPS) (0.01, 0.03, 0.01, 0.3, 1 μM ) at 48, 72, 96 and 120 hpf	decreased
mt1a	Metallothionein 1A	NCBI Gene: 4489	Li et al., 2019b	Lead (Pb) (1, 10 and 100 mg/L) for 14 days	decreased
myhb	myosin, heavy chain b	ZDB-GENE-081124-1	Feng et al., 2023	TBBPA bis(2-hydroxyethyl) ether (TBBPA-DHEE) (0.86, 12.9 and 193.5 μg/L) for 24 h during 8 weeks	increased
myl9b	myosin, light chain 9b, regulatory	ZDB-GENE-040426-2296	Luo et al., 2023	Tetrabromobisphenol A-bis (2-hydroxyethyl) ether (TBBPA-DHEE) (0.86, 12.9 and 193.5 μg/L) during 8 weeks	decreased
mylpfa	myosin light chain, phosphorylatable, fast skeletal muscle a	ZDB-GENE-990712-15	Feng et al., 2023	TBBPA bis(2-hydroxyethyl) ether (TBBPA-DHEE) (0.86, 12.9 and 193.5 μg/L) for 24 h during 8 weeks	increased
			Luo et al., 2023	Tetrabromobisphenol A-bis (2-hydroxyethyl) ether (TBBPA-DHEE) (0.86, 12.9 and 193.5 μg/L) during 8 weeks	increased
myo9ab	myosin IXAb	ZDB-GENE-080424-6	Feng et al., 2023	TBBPA bis(2-hydroxyethyl) ether (TBBPA-DHEE) (0.86, 12.9 and 193.5 μg/L) for 24 h during 8 weeks	decreased
ncam1a	neural cell adhesion molecule 1a	ZDB-GENE-990415-31	Wang et al., 2021	Triclosan (TCS) (0, 62.5, 125 and 250 μg/L) from 6 to 120 hpf	decreased
nes	nestin	ZDB-GENE-071119-2	Chang et al., 2022	Cin (0.25, 0.5, 1, 2, 4, 8 and 10 mg L−1) at 6 hpf for 5 days	increased
			Chen et al., 2012	DE-71 ( 0, 31.0, 68.7, and 227.6 µg/L) from 2 to 120 h postfertilization	no significant difference
			Cheng et al., 2020	Lincomycin hydrochloride (15, 30, 60 μg/mL) for up to 24 or 96 hpf	decreased
			Ho et al., 2013	Methyl mercury (MeHg) (30, 60, 90 and 120 μg/L) from 4 to 72 hpf
			Qian et al., 2018	Microcystis aeruginosa (350 mL) for 4 days	decreased
			Soares et al., 2017	Graphene oxide (GO) (5, 10, 50 or 100 mg/L) for 6 days	no significant difference
			Xia et al., 2021	Antimony (Sb) ( 0, 200, 400, 600 and 800 mg/L) until 5 dpf	decreased
			Xu et al., 2022a	Cadmium (Cd) (200 μg/L) until 7 dpf	decreased
			Xu et al., 2022a	Cadmium (Cd) (200 μg/L) until 7 dpf	decreased
			Xu et al., 2022b	Cadmium (Cd) (0, 2.5, 5, 10, 20, 50, 100 and 200 μg/L) from 2 to 168 hpf	decreased
			Xu et al., 2023	Tetracycline (TC) (20 μg/L) + titanium dioxide nanoparticles (TiO2 NPs) (0.5 mg/L) and TC (20 μg/L) + TiO2 NPs (0.5 mg/L) until 120 hpf	increased
			Yu et al., 2022	Fenpropathrin (0.016 mg/L, 0.032 mg/L) from 6 to 96 hpf	decreased
neurod1	neuronal differentiation 1	ZDB-GENE-990415-172	Xu et al., 2021	Cr (III) e Cr (VI) (1 mg/L) for 120 hpf	increased
			Xu et al., 2022b	Cadmium (Cd) (0, 2.5, 5, 10, 20, 50, 100 and 200 μg/L) from 2 to 168 hpf	no significant difference
neurog1	neurogenin 1	ZDB-GENE-990415-174	Chang et al., 2022	Cin (0.25, 0.5, 1, 2, 4, 8 and 10 mg L−1) at 6 hpf for 5 days	increased
			Cheng et al., 2020	Lincomycin hydrochloride (15, 30, 60 μg/mL) for up to 24 or 96 hpf	decreased
			Qian et al., 2018	Microcystis aeruginosa (350 mL) for 4 days	decreased
			Shi et al., 2023	Resorcinol bis(diphenyl phosphate) (RDP) (0, 0.3, 3, 90, 300 and 900 nM) from 2 to 144 hpf	decreased
			Xiong et al., 2023	Chlorphoxim (2.5, 5, 7.5, 10, and 12.5 mg/L) from 6 to 96 hpf	decreased
			Xu et al., 2021	Cr (III) e Cr (VI) (1 mg/L) for 120 hpf	increased
			Xu et al., 2022b	Cadmium (Cd) (0, 2.5, 5, 10, 20, 50, 100 and 200 μg/L) from 2 to 168 hpf	decreased
			Xu et al., 2023	Tetracycline (TC) (20 μg/L) + titanium dioxide nanoparticles (TiO2 NPs) (0.5 mg/L) and TC (20 μg/L) + TiO2 NPs (0.5 mg/L) until 120 hpf	increased
			Yu et al., 2022	Fenpropathrin (0.016 mg/L, 0.032 mg/L) from 6 to 96 hpf	decreased
nfkb1	nuclear factor of kappa light polypeptide gene enhancer in B-cells 1	ZDB-GENE-121204-3	Yang et al., 2019	Graphene oxide (GO) (0.01, 0.1, and 1 μg/mL) for 5 days	increased
ngfb	nerve growth factor	ZDB-GENE-000629-2	Sheng et al., 2016	TiO2 NPs (5, 10, 20, and 40 lg/L) for 45 days	decreased
nkx2.2a	NK2 homeobox 2a	ZDB-GENE-980526-403	Qian et al., 2018	Microcystis aeruginosa (350 mL) for 4 days	decreased
nos2a	nitric oxide synthase 2a, inducible	ZDB-GENE-040305-1	Haridevamuthu et al., 2022	Acrylamide (0.75 mM) for 3 days	increased
nox1	NADPH oxidase 1	ZDB-GENE-070404-1	Chang et al., 2022	Cin (0.25, 0.5, 1, 2, 4, 8 and 10 mg L−1) at 6 hpf for 5 days	increased
npas4a	neuronal PAS domain protein 4a	ZDB-GENE-060616-396	Liao et al., 2019	6-hydroxydopamine (6-OHDA) (400 µM), pentylenetetrazol (PTZ) (10 mM) and Pp V-shape α-helical peptide (PpVα) (1-50 µM) for 1 and 12 hours	increased
nppb	natriuretic peptide B	ZDB-GENE-130530-642	Ho et al., 2013	Methyl mercury (MeHg) (30, 60, 90 and 120 μg/L) from 4 to 72 hpf	increased
			Luo et al., 2023	Tetrabromobisphenol A-bis (2-hydroxyethyl) ether (TBBPA-DHEE) (0.86, 12.9 and 193.5 μg/L) during 8 weeks	increased
nqo1	NAD(P)H quinone dehydrogenase 1	ZDB-GENE-030131-1226	Chian et al., 2022	Caffeine (0.5–4 mM) at different time points 24-72 h	decreased
			Tsai et al., 2023	Citrinin (CTN) (2-20 μM) from 24 hpf to 6 dpf	increased
nr1d1	nuclear receptor subfamily 1 group D member 1	ZDB-GENE-050105-1	Feng et al., 2023	TBBPA bis(2-hydroxyethyl) ether (TBBPA-DHEE) (0.86, 12.9 and 193.5 μg/L) for 24 h during 8 weeks	decreased
nr4a2a	nuclear receptor subfamily 4, group A, member 2a	ZDB-GENE-990415-184	Ho et al., 2013	Methyl mercury (MeHg) (30, 60, 90 and 120 μg/L) from 4 to 72 hpf	no significant difference
nr4a2b	nuclear receptor subfamily 4, group A, member 2b	ZDB-GENE-040718-103	Qian et al., 2018	Microcystis aeruginosa (350 mL) for 4 days	increased
nrf1	nuclear respiratory factor 1	ZDB-GENE-001221-1	Chian et al., 2022	Caffeine (0.5–4 mM) at different time points 24-72 h	decreased
			Elizalde-Velazquez et al., 2022a	Metformin (MET) (1, 20, and 40 μg/L) for 4 months	increased
			Elizalde-Velazquez et al., 2022b	Guanylurea (GUA) (0 μg/L, 25 μg/L, 50 μg/L, and 200 μg/L) for 4 months	increased
			Kachot and Patel, 2023	Acrylamide (ACR) (0.610 mM) for 7 and 21 days	decreased
			Yu et al., 2022	Fenpropathrin (0.016 mg/L, 0.032 mg/L) from 6 to 96 hpf	increased
nsfa	N-ethylmaleimide-sensitive factor a	ZDB-GENE-030616-37	Faria et al., 2018	Acrylamide (ACR) (500 mM) for 5 days	increased
opn1mw1	opsin 1 (cone pigments), medium-wave-sensitive, 1	ZDB-GENE-990604-42	Ho et al., 2013	Methyl mercury (MeHg) (30, 60, 90 and 120 μg/L) from 4 to 72 hpf	decreased
			Okeke et al., 2022	Tetrabromobisphenol A bis (2-hydroxyethyl ether) (TBBPA-DHEE) (0.05, 0.5, and 5 mg/L) at 2 hpf	decreased
park7	parkinson protein 7	ZDB-GENE-041010-5	Ji et al., 2021	Pb (1,000 μg/L) for 5 days	no significant difference
pax6a	paired box 6a	ZDB-GENE-990415-200	Gyimah et al., 2022	Bisphenol AF (BPAF) (0.03, 0.1, 0.3, and 1.0 µM) from 4 to 120 hpf	decreased
			Ho et al., 2013	Methyl mercury (MeHg) (30, 60, 90 and 120 μg/L) from 4 to 72 hpf	no significant difference
			Li et al., 2019a	Pyraclostrobin (1, 10 and 100 mg/L) for 14 days	decreased
			Wang et al., 2021	Triclosan (TCS) (0, 62.5, 125 and 250 μg/L) from 6 to 120 hpf	decreased
pcdh17	protocadherin 17	ZDB-GENE-090608-3	Elizalde-Velazquez et al., 2022b	Guanylurea (GUA) (0 μg/L, 25 μg/L, 50 μg/L, and 200 μg/L) for 4 months	decreased
pcdh19	protocadherin 19	ZDB-GENE-030131-4218	Elizalde-Velazquez et al., 2022b	Guanylurea (GUA) (0 μg/L, 25 μg/L, 50 μg/L, and 200 μg/L) for 4 months	decreased
pcdh1gb2	protocadherin 1 gamma b 2	ZDB-GENE-041118-19	Feng et al., 2023	TBBPA bis(2-hydroxyethyl) ether (TBBPA-DHEE) (0.86, 12.9 and 193.5 μg/L) for 24 h during 8 weeks	increased
pck1	phosphoenolpyruvate carboxykinase 1	ZDB-GENE-030909-11	Ho et al., 2013	Methyl mercury (MeHg) (30, 60, 90 and 120 μg/L) from 4 to 72 hpf	increased
per1b	period circadian clock 1b	ZDB-GENE-040419-1	Feng et al., 2023	TBBPA bis(2-hydroxyethyl) ether (TBBPA-DHEE) (0.86, 12.9 and 193.5 μg/L) for 24 h during 8 weeks	decreased
phkg1a	phosphorylase kinase, gamma 1a (muscle)	ZDB-GENE-061103-385	Luo et al., 2023	Tetrabromobisphenol A-bis (2-hydroxyethyl) ether (TBBPA-DHEE) (0.86, 12.9 and 193.5 μg/L) during 8 weeks	decreased
pink1	PTEN induced kinase 1	ZDB-GENE-041212-53	Ji et al., 2021	Pb (1,000 μg/L) for 5 days	increased
			Li et al., 2020b	Silica nanoparticles (SiNPs) (100, 300, 1000 mg/mL) for 2 weeks	increased
			Li et al., 2021	Silica NP (0.05, 0.1,1, 5, 10, 100 μg/L) until 6 dpf	increased
			Yang et al., 2022	Sanguinarine (0.4, 0.8, 1.2, 1.6, 2.0 μM) from 24 to 96 hpf	decreased
plcd3a	phospholipase C, delta 3a	ZDB-GENE-070620-1	Luo et al., 2023	Tetrabromobisphenol A-bis (2-hydroxyethyl) ether (TBBPA-DHEE) (0.86, 12.9 and 193.5 μg/L) during 8 weeks	decreased
pm20d1.1	peptidase M20 domain containing 1, tandem duplicate 1	ZDB-GENE-051120-102	Luo et al., 2023	Tetrabromobisphenol A-bis (2-hydroxyethyl) ether (TBBPA-DHEE) (0.86, 12.9 and 193.5 μg/L) during 8 weeks	decreased
pmchl	pro-melanin-concentrating hormone, like	ZDB-GENE-030131-7863	Feng et al., 2023	TBBPA bis(2-hydroxyethyl) ether (TBBPA-DHEE) (0.86, 12.9 and 193.5 μg/L) for 24 h during 8 weeks	decreased
pomca	proopiomelanocortin	ZDB-GENE-030513-2	Song et al., 2022	benzophenone 1 (BP1) (1, 10, 100, 1000 μg/L) for 14 days	decreased
pparg	peroxisome proliferator-activated receptor gamma	ZDB-GENE-990415-213	Ji et al., 2021	Pb (1,000 μg/L) for 5 days	increased
ppp1r15a	protein phosphatase 1 regulatory subunit 15A	ZDB-GENE-030131-4408	Ho et al., 2013	Methyl mercury (MeHg) (30, 60, 90 and 120 μg/L) from 4 to 72 hpf	increased
prdx1	peroxiredoxin 1	ZDB-GENE-050320-35	Ho et al., 2013	Methyl mercury (MeHg) (30, 60, 90 and 120 μg/L) from 4 to 72 hpf	increased
prkaa1	protein kinase AMP-activated catalytic subunit alpha 1	ZDB-GENE-030325-1	Elizalde-Velazquez et al., 2022b	Guanylurea (GUA) (0 μg/L, 25 μg/L, 50 μg/L, and 200 μg/L) for 4 months	increased
			Elizalde-Velazquez et al., 2022a	Metformin (MET) (1, 20, and 40 μg/L) for 4 months	increased
prkaa2	protein kinase AMP-activated catalytic subunit alpha 2	ZDB-GENE-081120-5	Elizalde-Velazquez et al., 2022b	Guanylurea (GUA) (0 μg/L, 25 μg/L, 50 μg/L, and 200 μg/L) for 4 months	increased
			Elizalde-Velazquez et al., 2022a	Metformin (MET) (1, 20, and 40 μg/L) for 4 months	increased
prkn	parkin RBR E3 ubiquitin protein ligase	ZDB-GENE-050417-109	Ilie et al., 2022	Rotenone (ROT) (5 µg/L) from 28 to 30 days	increased
			Li et al., 2021	Silica NP (0.05, 0.1,1, 5, 10, 100 μg/L) until 6 dpf	increased
			Yang et al., 2022	Sanguinarine (0.4, 0.8, 1.2, 1.6, 2.0 μM) from 24 to 96 hpf	decreased
psen1	presenilin 1	ZDB-GENE-991119-4	Elizalde-Velazquez et al., 2022a	Metformin (MET) (1, 20, and 40 μg/L) for 4 months	increased
ptgs2a	prostaglandin-endoperoxide synthase 2a	ZDB-GENE-020530-2	Haridevamuthu et al., 2022	Acrylamide (0.75 mM) for 3 days	increased
pvalb1	parvalbumin 1	ZDB-GENE-040625-57	Luo et al., 2023	Tetrabromobisphenol A-bis (2-hydroxyethyl) ether (TBBPA-DHEE) (0.86, 12.9 and 193.5 μg/L) during 8 weeks	increased
pvalb3	parvalbumin 3	ZDB-GENE-040426-945	Luo et al., 2023	Tetrabromobisphenol A-bis (2-hydroxyethyl) ether (TBBPA-DHEE) (0.86, 12.9 and 193.5 μg/L) during 8 weeks	increased
pvalb4	parvalbumin 4	ZDB-GENE-040625-48	Luo et al., 2023	Tetrabromobisphenol A-bis (2-hydroxyethyl) ether (TBBPA-DHEE) (0.86, 12.9 and 193.5 μg/L) during 8 weeks	increased
rac2	Rac family small GTPase 2	ZDB-GENE-040625-27	Feng et al., 2023	TBBPA bis(2-hydroxyethyl) ether (TBBPA-DHEE) (0.86, 12.9 and 193.5 μg/L) for 24 h during 8 weeks	increased
rcvrna	recoverin a	ZDB-GENE-050913-106	Okeke et al., 2022	Tetrabromobisphenol A bis (2-hydroxyethyl ether) (TBBPA-DHEE) (0.05, 0.5, and 5 mg/L) at 2 hpf	decreased
rgs9a	regulator of G protein signaling 9a	ZDB-GENE-060929-92	Okeke et al., 2022	Tetrabromobisphenol A bis (2-hydroxyethyl ether) (TBBPA-DHEE) (0.05, 0.5, and 5 mg/L) at 2 hpf	decreased
robo2	roundabout guidance receptor 2	ZDB-GENE-001019-1	Gyimah et al., 2022	Bisphenol AF (BPAF) (0.03, 0.1, 0.3, and 1.0 µM) from 4 to 120 hpf	decreased
			Gyimah et al., 2022	Bisphenol AF (BPAF) (0.03, 0.1, 0.3, and 1.0 µM) from 4 to 120 hpf	increased
rps6ka1	ribosomal protein S6 kinase A1	ZDB-GENE-060929-516	Luo et al., 2023	Tetrabromobisphenol A-bis (2-hydroxyethyl) ether (TBBPA-DHEE) (0.86, 12.9 and 193.5 μg/L) during 8 weeks	decreased
runx1	RUNX family transcription factor 1	ZDB-GENE-000605-1	Liu et al., 2019	Triclosan (TCS) (0, 62.5, 125 and 250 μg/L or low dose 0, 40, 80 and 160 μg/L) from 6 hpf to 90 dpf	decreased
s100s	S100 calcium binding protein S	ZDB-GENE-040822-31	Luo et al., 2023	Tetrabromobisphenol A-bis (2-hydroxyethyl) ether (TBBPA-DHEE) (0.86, 12.9 and 193.5 μg/L) during 8 weeks	decreased
sar1b	secretion associated, Ras related GTPase 1B	ZDB-GENE-040426-1958	Ho et al., 2013	Methyl mercury (MeHg) (30, 60, 90 and 120 μg/L) from 4 to 72 hpf	increased
serpinf1	serpin family F member 1	ZDB-GENE-040912-2	Feng et al., 2023	TBBPA bis(2-hydroxyethyl) ether (TBBPA-DHEE) (0.86, 12.9 and 193.5 μg/L) for 24 h during 8 weeks	increased
sesn2	sestrin 2	ZDB-GENE-070108-1	Luo et al., 2023	Tetrabromobisphenol A-bis (2-hydroxyethyl) ether (TBBPA-DHEE) (0.86, 12.9 and 193.5 μg/L) during 8 weeks	increased
shha	sonic hedgehog signaling molecule a	ZDB-GENE-980526-166	Chen et al., 2012	DE-71 ( 0, 31.0, 68.7, and 227.6 µg/L) from 2 to 120 h postfertilization	decreased
			Chen et al., 2021	pentabromobenzene (PBB) or hexabromobenzene (HBB) (0, 30, 100 and 300 mg/L) 2 until 144 hpf	increased
			Ho et al., 2013	Methyl mercury (MeHg) (30, 60, 90 and 120 μg/L) from 4 to 72 hpf	no significant difference
			Qian et al., 2018	Microcystis aeruginosa (350 mL) for 4 days	decreased
			Shi et al., 2018	Triphenyl phosphate (TPhP) (0.8, 4, 20 and 100 μg/L) from 2 until 144 hpf	decreased
			Shi et al., 2023	Resorcinol bis(diphenyl phosphate) (RDP) (0, 0.3, 3, 90, 300 and 900 nM) from 2 to 144 hpf	decreased
			Sun et al., 2016	Chlorpyrifos (CPF) (10, 30, 100 and 300 μg/L), tri-n-butyl phosphate (TNBP) (25, 125, 625 and 3125 μg/L), tris (2-butoxyethyl) phosphate (TBOEP) (50, 250, 1250 and 6250 μg/L) and tris (2-chloroethyl) phosphate (TCEP) (50, 250, 1250 and 6250 μg/L) for 5 days	decreased
			Xia et al., 2021	Antimony (Sb) ( 0, 200, 400, 600 and 800 mg/L) until 5 dpf	decreased
			Xu et al., 2022b	Cadmium (Cd) (0, 2.5, 5, 10, 20, 50, 100 and 200 μg/L) from 2 to 168 hpf	decreased
			Xu et al., 2023	Tetracycline (TC) (20 μg/L) + titanium dioxide nanoparticles (TiO2 NPs) (0.5 mg/L) and TC (20 μg/L) + TiO2 NPs (0.5 mg/L) until 120 hpf	no significant difference
			Yang et al., 2019	Graphene oxide (GO) (0.01, 0.1, and 1 μg/mL) for 5 days	increased
			Zhu et al., 2020	Fenobucarb (2-sec-butylphenyl methylcarbamate, BPMC) (6.25, 12.5, 25, 50, 100, 200 and 400 μg/mL) from 6 to 120 hpf	decreased
			Zhu et al., 2022	Tetrabromobisphenol A (TBBPA) (50, 100, and 200 μg/L) until 24 or 120 hpf	decreased
sik1	salt inducible kinase 1	ZDB-GENE-030131-9446	Feng et al., 2023	TBBPA bis(2-hydroxyethyl) ether (TBBPA-DHEE) (0.86, 12.9 and 193.5 μg/L) for 24 h during 8 weeks	increased
slc17a7a	solute carrier family 17 member 7a	ZDB-GENE-050105-5	Luo et al., 2023	Tetrabromobisphenol A-bis (2-hydroxyethyl) ether (TBBPA-DHEE) (0.86, 12.9 and 193.5 μg/L) during 8 weeks	decreased
slc18a2	solute carrier family 18 member 2	ZDB-GENE-080514-1	Bedrossiantz et al., 2021	Methamphetamine (METH) (20, 40 and 80 mg/L ) for 48 h	increased
			Faria et al., 2021	Deprenyl (5 µM), Fluoxetine (0.5 µM) and 4-Chloro-DL-phenylalanine (PCPA) (2.5 mM) for 24 h	decreased
slc2a1b	solute carrier family 2 member 1b	ZDB-GENE-090915-1	Luo et al., 2023	Tetrabromobisphenol A-bis (2-hydroxyethyl) ether (TBBPA-DHEE) (0.86, 12.9 and 193.5 μg/L) during 8 weeks	decreased
slc3a2a	solute carrier family 3 member 2a	ZDB-GENE-000831-3	Luo et al., 2023	Tetrabromobisphenol A-bis (2-hydroxyethyl) ether (TBBPA-DHEE) (0.86, 12.9 and 193.5 μg/L) during 8 weeks	decreased
slc6a1b	solute carrier family 6 member 1b	ZDB-GENE-041114-57	Cheng et al., 2020	Lincomycin hydrochloride (15, 30, 60 μg/mL) for up to 24 or 96 hpf	decreased
			Ding et al., 2023	Photoaged polystyrene (P-PS) (10 μm) and virgin polystyrene (V-PS) (10 μm) from 4 to 96 hpf	decreased
			Xiang et al., 2023	aged polystyrene MPs (PS-MPs) (Microplastics (MPs))	increased
slc6a3	solute carrier family 6 member 3	ZDB-GENE-010316-1	Cao et al., 2019	Maneb (0.1, 0.5, 1.0 and 10.0 µM) for 96h	no significant difference
			Gyimah et al., 2022	Bisphenol AF (BPAF) (0.03, 0.1, 0.3, and 1.0 µM) from 4 to 120 hpf	increased
			Hong et al., 2022	Citalopram (0.1–100 μg/L) from 0 to 150 dpf	no significant difference
			Ji et al., 2021	Pb (1,000 μg/L) for 5 days	increased
slc6a4a	solute carrier family 6 member 4a	ZDB-GENE-060314-1	Faria et al., 2021	Deprenyl (5 µM), Fluoxetine (0.5 µM) and 4-Chloro-DL-phenylalanine (PCPA) (2.5 mM) for 24 h	no significant difference
			Ho et al., 2013	Methyl mercury (MeHg) (30, 60, 90 and 120 μg/L) from 4 to 72 hpf	no significant difference
			Hong et al., 2022	Citalopram (0.1–100 μg/L) from 0 to 150 dpf	increased
			Shi et al., 2022	Butylated hydroxytoluene (BHT), 2,4-di-tert-butylphenol (2,4-DTBP), and 4-tert-octylphenol (4-t-OP) (0.01, 0.1 and 1 μM) until 24 hpf	decreased
slc6a4b	solute carrier family 6 member 4b	ZDB-GENE-060314-2	Hong et al., 2022	Citalopram (0.1–100 μg/L) from 0 to 150 dpf	no significant difference
sncb	synuclein, beta	ZDB-GENE-040426-1615	Li et al., 2020b	Silica nanoparticles (SiNPs) (100, 300, 1000 mg/mL) for 2 weeks	decreased
			Li et al., 2021	Silica NP (0.05, 0.1,1, 5, 10, 100 μg/L) until 6 dpf	no significant difference
socs3b	suppressor of cytokine signaling 3b	ZDB-GENE-040426-2528	Okeke et al., 2022	Tetrabromobisphenol A bis (2-hydroxyethyl ether) (TBBPA-DHEE) (0.05, 0.5, and 5 mg/L) at 2 hpf	increased
sod1	superoxide dismutase 1, soluble	ZDB-GENE-990415-258	Cao et al., 2019	Maneb (0.1, 0.5, 1.0 and 10.0 µM) for 96h	no significant difference
			Chang et al., 2022	Cin (0.25, 0.5, 1, 2, 4, 8 and 10 mg L−1) at 6 hpf for 5 days	increased
			Ding et al., 2023	Photoaged polystyrene (P-PS) (10 μm) and virgin polystyrene (V-PS) (10 μm) from 4 to 96 hpf	increased
			Ji et al., 2021	Pb (1,000 μg/L) for 5 days	increased
			Patel et al., 2021	Cadmium (1 mg/L) and Mercury (30 µg/L) for 21 days	decreased
			Zhu et al., 2023	Difenoconazole (DIF) (0, 0.1 and 0.5 mg/L) and Titanium dioxide nanoparticles (n-TiO2) (100 μg/L) + DIF from 4 to 96 hpf	decreased
sod2	superoxide dismutase 2	ZDB-GENE-030131-7742	Cao et al., 2019	Maneb (0.1, 0.5, 1.0 and 10.0 µM) for 96h	no significant difference
			Ji et al., 2021	Pb (1,000 μg/L) for 5 days	increased
sox10	SRY-box transcription factor 10	ZDB-GENE-011207-1	Yu et al., 2022	Fenpropathrin (0.016 mg/L, 0.032 mg/L) from 6 to 96 hpf	decreased
sox11b	SRY-box transcription factor 11b	ZDB-GENE-980526-466	Gyimah et al., 2022	Bisphenol AF (BPAF) (0.03, 0.1, 0.3, and 1.0 µM) from 4 to 120 hpf	decreased
sox19b	SRY-box transcription factor 19b	ZDB-GENE-010111-1	Wang et al., 2022	Isoprocarb (1, 1.75, 2.5 , 3.25 and 4 mg/L) at 96 hpf	decreased
			Xiong et al., 2023	Chlorphoxim (2.5, 5, 7.5, 10, and 12.5 mg/L) from 6 to 96 hpf	increased
			Xu et al., 2021	Cr (III) e Cr (VI) (1 mg/L) for 120 hpf	increased
			Yu et al., 2022	Fenpropathrin (0.016 mg/L, 0.032 mg/L) from 6 to 96 hpf	decreased
sox2	SRY-box transcription factor 2	ZDB-GENE-030909-1	Ho et al., 2013	Methyl mercury (MeHg) (30, 60, 90 and 120 μg/L) from 4 to 72 hpf	no significant difference
src	SRC proto-oncogene, non-receptor tyrosine kinase	ZDB-GENE-030131-3809	Feng et al., 2023	TBBPA bis(2-hydroxyethyl) ether (TBBPA-DHEE) (0.86, 12.9 and 193.5 μg/L) for 24 h during 8 weeks	increased
stat1b	signal transducer and activator of transcription 1b	ZDB-GENE-030616-23	Okeke et al., 2022	Tetrabromobisphenol A bis (2-hydroxyethyl ether) (TBBPA-DHEE) (0.05, 0.5, and 5 mg/L) at 2 hpf	increased
stat3	signal transducer and activator of transcription 3	ZDB-GENE-980526-68	Liu et al., 2023c	Haloxyfop-p-methyl (0, 0.2, 0.3, 0.4, 0.5, 0.6 mg/L) at 96 hpf	increased
			Okeke et al., 2022	Tetrabromobisphenol A bis (2-hydroxyethyl ether) (TBBPA-DHEE) (0.05, 0.5, and 5 mg/L) at 2 hpf	increased
stxbp1b	syntaxin binding protein 1b	ZDB-GENE-060531-166	Haridevamuthu et al., 2022	Acrylamide (0.75 mM) for 3 days	increased
syn1	synapsin I	ZDB-GENE-081105-93	Yang et al., 2019	Graphene oxide (GO) (0.01, 0.1, and 1 μg/mL) for 5 days	increased
syn2a	synapsin Iia	ZDB-GENE-040718-341	Chen et al., 2012	DE-71 ( 0, 31.0, 68.7, and 227.6 µg/L) from 2 to 120 h postfertilization	no significant difference
			Cheng et al., 2020	Lincomycin hydrochloride (15, 30, 60 μg/mL) for up to 24 or 96 hpf	decreased
			Faria et al., 2018	Acrylamide (ACR) (500 mM) for 5 days	decreased
			Gu et al., 2021	Bisphenol A (BPA) (500 µg·L−1) and Lignin-Carbohydrate Complexes (LCC) (1 mg·L−1) from 4 hpf for 6 days	decreased
			Gyimah et al., 2022	Bisphenol AF (BPAF) (0.03, 0.1, 0.3, and 1.0 µM) from 4 to 120 hpf	decreased
			Haridevamuthu et al., 2022	Acrylamide (0.75 mM) for 3 days	increased
			He et al., 2017	Methamidophos (0, 25, and 500 µg/L) for 72 hpf	decreased
			Jin et al., 2019	Lead (Pb) ( 0.2 mM) for 6 days	no significant difference
			Li et al., 2018	Tris (1, 3-dichloro-2-propyl) phosphate (TDCIPP) (0, 5, 50 and 500 μg/l) from 2 hpf to 10 dpf	decreased
			Li et al., 2019b	Lead (Pb) (1, 10 and 100 mg/L) for 14 days	decreased
			Qian et al., 2018	Microcystis aeruginosa (350 mL) for 4 days	decreased
			Shi et al., 2018	Triphenyl phosphate (TPhP) (0.8, 4, 20 and 100 μg/L) from 2 until 144 hpf	decreased
			Shi et al., 2023	Resorcinol bis(diphenyl phosphate) (RDP) (0, 0.3, 3, 90, 300 and 900 nM) from 2 to 144 hpf	decreased
			Sun et al., 2016	Chlorpyrifos (CPF) (10, 30, 100 and 300 μg/L), tri-n-butyl phosphate (TNBP) (25, 125, 625 and 3125 μg/L), tris (2-butoxyethyl) phosphate (TBOEP) (50, 250, 1250 and 6250 μg/L) and tris (2-chloroethyl) phosphate (TCEP) (50, 250, 1250 and 6250 μg/L) for 5 days	decreased
			Tian et al., 2021	Cadmium chloride (0.01 μmol/L, 0.1 μmol/L, and 1 μmol/L) for 60 days	decreased
			Wang et al., 2022	Isoprocarb (1, 1.75, 2.5 , 3.25 and 4 mg/L) at 96 hpf	decreased
			Xiong et al., 2023	Chlorphoxim (2.5, 5, 7.5, 10, and 12.5 mg/L) from 6 to 96 hpf	decreased
			Xu et al., 2022a	Cadmium (Cd) (200 μg/L) until 7 dpf	decreased
			Xu et al., 2022b	Cadmium (Cd) (0, 2.5, 5, 10, 20, 50, 100 and 200 μg/L) from 2 to 168 hpf	decreased
			Yu et al., 2022	Fenpropathrin (0.016 mg/L, 0.032 mg/L) from 6 to 96 hpf	decreased
			Zhu et al., 2020	Fenobucarb (2-sec-butylphenyl methylcarbamate, BPMC) (6.25, 12.5, 25, 50, 100, 200 and 400 μg/mL) from 6 to 120 hpf	decreased
syt1a	synaptotagmin Ia	ZDB-GENE-040718-165	Faria et al., 2018	Acrylamide (ACR) (500 mM) for 5 days	increased
			Haridevamuthu et al., 2022	Acrylamide (0.75 mM) for 3 days	increased
tap1	transporter 1, ATP-binding cassette, sub-family B (MDR/TAP)	ZDB-GENE-050517-43	Li et al., 2019b	Lead (Pb) (1, 10 and 100 mg/L) for 14 days	decreased
tgfb1a	transforming growth factor, beta 1a	ZDB-GENE-030618-1	Okeke et al., 2022	Tetrabromobisphenol A bis (2-hydroxyethyl ether) (TBBPA-DHEE) (0.05, 0.5, and 5 mg/L) at 2 hpf	increased
th	tyrosine hydroxylase	ZDB-GENE-990621-5	Bedrossiantz et al., 2021	Methamphetamine (METH) (20, 40 and 80 mg/L ) for 48 h	increased
			Cao et al., 2019	Maneb (0.1, 0.5, 1.0 and 10.0 µM) for 96h	no significant difference
			Gyimah et al., 2022	Bisphenol AF (BPAF) (0.03, 0.1, 0.3, and 1.0 µM) from 4 to 120 hpf	decreased
			Hong et al., 2022	Citalopram (0.1–100 μg/L) from 0 to 150 dpf	no significant difference
			Li et al., 2019b	Lead (Pb) (1, 10 and 100 mg/L) for 14 days	decreased
			Li et al., 2020a	Organophosphorus flame-retardant tris (1,3-dichloro-2-propyl) phosphate (TDCIPP) (0, 0.01, 0.1, and 1 μM, or 0, 4.86, 48.6, and 486.0 μg/L) from 6 to 10 dpf	decreased
			Li et al., 2021	Silica NP (0.05, 0.1,1, 5, 10, 100 μg/L) until 6 dpf	no significant difference
			Mahapatra et al., 2023	Perfluorooctanesulfonic acid (PFOS) (0, 100, 500, and 1000 μg/L) at 24, 48, 72, and 96 hpf	increased
			Shi et al., 2022	Butylated hydroxytoluene (BHT), 2,4-di-tert-butylphenol (2,4-DTBP), and 4-tert-octylphenol (4-t-OP) (0.01, 0.1 and 1 μM) until 24 hpf	increased
			Tian et al., 2021	Cadmium chloride (0.01 μmol/L, 0.1 μmol/L, and 1 μmol/L) for 60 days	decreased
			Torres-Ruiz et al., 2023	Polystyrene nanoplastics (PSNP) (0.1, 0.5, and 3 mg/L.) until 120 hpf	increased
			Yang et al., 2022	Sanguinarine (0.4, 0.8, 1.2, 1.6, 2.0 μM) from 24 to 96 hpf	decreased
th2	tyrosine hydroxylase 2	ZDB-GENE-050201-1	Hong et al., 2022	Citalopram (0.1–100 μg/L) from 0 to 150 dpf	decreased
tnfa	tumor necrosis factor a (TNF superfamily, member 2)	ZDB-GENE-050317-1	Gu et al., 2022	Bisphenol F (BPF) (2, 20, and 200 μg/L) every 48h until 120 dpf	increased
			Haridevamuthu et al., 2022	Acrylamide (0.75 mM) for 3 days	increased
			Liu et al., 2023c	Haloxyfop-p-methyl (0, 0.2, 0.3, 0.4, 0.5, 0.6 mg/L) at 96 hpf	increased
			Wang et al., 2022	Isoprocarb (1, 1.75, 2.5 , 3.25 and 4 mg/L) at 96 hpf	increased
			Xu et al., 2022a	Cadmium (Cd) (200 μg/L) until 7 dpf	increased
			Yang et al., 2019	Graphene oxide (GO) (0.01, 0.1, and 1 μg/mL) for 5 days	increased
tnfrsf1b	TNF receptor superfamily member 1B	ZDB-GENE-070410-133	Okeke et al., 2022	Tetrabromobisphenol A bis (2-hydroxyethyl ether) (TBBPA-DHEE) (0.05, 0.5, and 5 mg/L) at 2 hpf	increased
tnnc2.2	troponin C2, fast skeletal type	ZDB-GENE-000322-2	Luo et al., 2023	Tetrabromobisphenol A-bis (2-hydroxyethyl) ether (TBBPA-DHEE) (0.86, 12.9 and 193.5 μg/L) during 8 weeks	increased
tnnt3a	troponin T type 3a (skeletal, fast)	ZDB-GENE-000322-3	Feng et al., 2023	TBBPA bis(2-hydroxyethyl) ether (TBBPA-DHEE) (0.86, 12.9 and 193.5 μg/L) for 24 h during 8 weeks	decreased
tp53	tumor protein p53	ZDB-GENE-990415-270	Elizalde-Velazquez et al., 2022a	Metformin (MET) (1, 20, and 40 μg/L) for 4 months	increased
			Elizalde-Velazquez et al., 2022b	Guanylurea (GUA) (0 μg/L, 25 μg/L, 50 μg/L, and 200 μg/L) for 4 months	increased
			Liu et al., 2023c	Haloxyfop-p-methyl (0, 0.2, 0.3, 0.4, 0.5, 0.6 mg/L) at 96 hpf	increased
			Son et al., 2022	Developmental hypoxia 1% pO2 from 24 to 48 hpf	increased
			Son et al., 2022	Developmental hypoxia 1% pO2 from 24 to 48 hpf	decreased
			Wang et al., 2022	Isoprocarb (1, 1.75, 2.5 , 3.25 and 4 mg/L) at 96 hpf	increased
			Xu et al., 2022a	Cadmium (Cd) (200 μg/L) until 7 dpf	increased
			Xu et al., 2022b	Cadmium (Cd) (0, 2.5, 5, 10, 20, 50, 100 and 200 μg/L) from 2 to 168 hpf	increased
tph1a	tryptophan hydroxylase 1 (tryptophan 5-monooxygenase) a	ZDB-GENE-030317-1	Faria et al., 2021	Deprenyl (5 µM), Fluoxetine (0.5 µM) and 4-Chloro-DL-phenylalanine (PCPA) (2.5 mM) for 24 h	decreased
			Hong et al., 2022	Citalopram (0.1–100 μg/L) from 0 to 150 dpf	decreased
tph2	tryptophan hydroxylase 2	ZDB-GENE-040624-4	Hong et al., 2022	Citalopram (0.1–100 μg/L) from 0 to 150 dpf	no significant difference
tspan5a	tetraspanin 5a	ZDB-GENE-041010-145	Feng et al., 2023	TBBPA bis(2-hydroxyethyl) ether (TBBPA-DHEE) (0.86, 12.9 and 193.5 μg/L) for 24 h during 8 weeks	increased
tuba1a	tubulin, alpha 1a	ZDB-GENE-090507-4	Chen et al., 2012	DE-71 ( 0, 31.0, 68.7, and 227.6 µg/L) from 2 to 120 h postfertilization	decreased
			Chen et al., 2021	flame retardants hexabromobenzene (HBB), pentabromobenzene (PBB) (0, 30, 100 and 300 mg/L) 2 until 144 hpf	decreased
			Chen et al., 2021	hexabromobenzene (HBB) and pentabromobenzene (PBB) (0, 30, 100 and 300 mg/L) 2 until 144 hpf	decreased
			Fu et al., 2020	Titanium dioxide nanoparticles (n-TiO2) (100 μg/L) and BPA (1, 4 and 20 μg/L) until 6 dpf	decreased
			Gyimah et al., 2021	Bisphenol A (BPA) and bisphenol S (BPS) (0.01, 0.03, 0.01, 0.3, 1 μM ) at 48, 72, 96 and 120 hpf	increased
			Heredia-García et al., 2023	Bisphenol A (BPA) (220, 1180, and 1500 ng/L) for 96 hpf	increased
			Li et al., 2018	Tris (1, 3-dichloro-2-propyl) phosphate (TDCIPP) (0, 5, 50 and 500 μg/l) from 2 hpf to 10 dpf	decreased
			Shi et al., 2018	Triphenyl phosphate (TPhP) (0.8, 4, 20 and 100 μg/L) from 2 until 144 hpf	decreased
			Shi et al., 2023	Resorcinol bis(diphenyl phosphate) (RDP) (0, 0.3, 3, 90, 300 and 900 nM) from 2 to 144 hpf	decreased
			Sun et al., 2016	Chlorpyrifos (CPF) (10, 30, 100 and 300 μg/L), tri-n-butyl phosphate (TNBP) (25, 125, 625 and 3125 μg/L), tris (2-butoxyethyl) phosphate (TBOEP) (50, 250, 1250 and 6250 μg/L) and tris (2-chloroethyl) phosphate (TCEP) (50, 250, 1250 and 6250 μg/L) for 5 days	decreased
			Xu et al., 2021	Cr (III) e Cr (VI) (1 mg/L) for 120 hpf	increased
			Xu et al., 2022a	Cadmium (Cd) (200 μg/L) until 7 dpf	decreased
			Xu et al., 2022a	Cadmium (Cd) (200 μg/L) until 7 dpf	decreased
			Xu et al., 2022b	Cadmium (Cd) (0, 2.5, 5, 10, 20, 50, 100 and 200 μg/L) from 2 to 168 hpf	decreased
			Xu et al., 2023	Tetracycline (TC) (20 μg/L) + titanium dioxide nanoparticles (TiO2 NPs) (0.5 mg/L) and TC (20 μg/L) + TiO2 NPs (0.5 mg/L) until 120 hpf	increased
			Yang et al., 2019	Graphene oxide (GO) (0.01, 0.1, and 1 μg/mL) for 5 days	increased
			Zhu et al., 2020	Fenobucarb (2-sec-butylphenyl methylcarbamate, BPMC) (6.25, 12.5, 25, 50, 100, 200 and 400 μg/mL) from 6 to 120 hpf	decreased
			Zhu et al., 2020	Fenobucarb (2-sec-butylphenyl methylcarbamate, BPMC) (6.25, 12.5, 25, 50, 100, 200 and 400 μg/mL) from 6 to 120 hpf	decreased
			Zhu et al., 2022	Tetrabromobisphenol A (TBBPA) (50, 100, and 200 μg/L) until 24 or 120 hpf	decreased
			Zhu et al., 2022	Tetrabromobisphenol A (TBBPA) (50, 100, and 200 μg/L) until 24 or 120 hpf	decreased
tuba1b	tubulin alpha 1b	ZDB-GENE-030822-1	Faria et al., 2018	Acrylamide (ACR) (500 mM) for 5 days	decreased
			Ji et al., 2021	Pb (1,000 μg/L) for 5 days	no significant difference
			Jin et al., 2019	Lead (Pb) ( 0.2 mM) for 6 days	no significant difference
txnl1	thioredoxin-like 1	ZDB-GENE-040426-701	Ho et al., 2013	Methyl mercury (MeHg) (30, 60, 90 and 120 μg/L) from 4 to 72 hpf	increased
uchl1	ubiquitin carboxyl-terminal esterase L1 (ubiquitin thiolesterase)	ZDB-GENE-030131-3844	Li et al., 2020b	Silica nanoparticles (SiNPs) (100, 300, 1000 mg/mL) for 2 weeks	decreased
ulk1b	unc-51 like autophagy activating kinase 1	ZDB-GENE-071203-2	Li et al., 2021	Silica NP (0.05, 0.1,1, 5, 10, 100 μg/L) until 6 dpf	increased
			Ji et al., 2021	Pb (1,000 μg/L) for 5 days	increased
ulk2	unc-51 like autophagy activating kinase 2	ZDB-GENE-090218-30	Ji et al., 2021	Pb (1,000 μg/L) for 5 days	increased
vegfaa	vascular endothelial growth factor A	ZDB-GENE-990415-273	Gyimah et al., 2021	Bisphenol A (BPA) and bisphenol S (BPS) (0.01, 0.03, 0.01, 0.3, 1 μM ) at 48, 72, 96 and 120 hpf	increased
			Luo et al., 2023	Tetrabromobisphenol A-bis (2-hydroxyethyl) ether (TBBPA-DHEE) (0.86, 12.9 and 193.5 μg/L) during 8 weeks	increased
vgf	VGF nerve growth factor inducible	ZDB-GENE-121009-2	Wang et al., 2022b	Fentanyl (0.1, 1, and 5 mg/L) for 5 dpf	increased
wnt1	wingless-type MMTV integration site family, member 1	ZDB-GENE-980526-526	Ho et al., 2013	Methyl mercury (MeHg) (30, 60, 90 and 120 μg/L) from 4 to 72 hpf	no significant difference
wnt10b	Wnt family member 10B	ZDB-GENE-980526-524	Xu et al., 2022a	Cadmium (Cd) (200 μg/L) until 7 dpf	decreased
wnt4	wingless-type MMTV integration site family, member 4	ZDB-GENE-980526-352	Xu et al., 2022a	Cadmium (Cd) (200 μg/L) until 7 dpf	decreased
wnt5b	wingless-type MMTV integration site family, member 5b	ZDB-GENE-980526-87	Ho et al., 2013	Methyl mercury (MeHg) (30, 60, 90 and 120 μg/L) from 4 to 72 hpf	no significant difference
wnt8a	Wnt family member 8A	ZDB-GENE-980526-332	Gyimah et al., 2021	Bisphenol A (BPA) and bisphenol S (BPS) (0.01, 0.03, 0.01, 0.3, 1 μM ) at 48, 72, 96 and 120 hpf	decreased
			Li et al., 2019a	Pyraclostrobin (1, 10 and 100 mg/L) for 14 days	decreased
zc4h2	zinc finger C4H2-type containing	ZDB-GENE-030131-2207	Li et al., 2020a	Organophosphorus flame-retardant tris (1,3-dichloro-2-propyl) phosphate (TDCIPP) (0, 0.01, 0.1, and 1 μM, or 0, 4.86, 48.6, and 486.0 μg/L) from 6 to 10 dpf	decreased
