# Supplementary material for: Temperature- and chemical-induced neurotoxicity in zebrafish
Source: Front Physiol. 2023 Oct 3;14:1276941. doi: 10.3389/fphys.2023.1276941 (PMC10579595; doi:10.3389/fphys.2023.1276941)
Supplement: Supplementary file 2 [file Table3.XLSX]

## Sheet: Foglio1
Reference	Locomotory activity	Swimming strength of zebrafish, gait test	Novel tank diving test	Open field test	Light/dark preference test	Conditional place preference test	Social preference test, social interaction test, social behaviour	Shoaling test	Mirror-biting test, aggression test	Predator escape and avoidance	T-maze test	Y-maze test	Novel object recognition test	Color preference test, color-associated learning and memory test	Directional preference test	Active or passive avoidance test	One-trial inhibitory avoidance apparatus	Circadian rhythm test	Startle habituation test	Spinning task	Stimulus response
(Alves et al., 2023)			X				X
(Bault et al., 2015)														X	X
(Bedrossiantz et al., 2021)	X		X		X		X	X
(Bernardi et al., 2013)	X				X											X
(Biswas et al., 2018)	X		X											X
(Cardoso-Vera et al., 2022)			X
(Elizalde-Velazquez et al., 2022b)			X
(Elizalde-Velazquez et al., 2022a)			X
(Faria et al., 2018)			X	X				X
(Faria et al., 2019a)			X
(Faria et al., 2019b)		X			X
(Feng et al., 2023)	X
(Geier et al., 2018)																X
(Gu et al., 2022)	X						X
(Han et al., 2021)			X		X	X	X						X	X
(Haridevamuthu et al., 2023)			X	X	X			X
(Hong et al., 2022)				X								X									X
(Ilie et al., 2022)	X
(Kachot and Patel, 2023)			X		X
(Kim et al., 2022)			X		X						X
(Li et al., 2019)			X		X						X
(Li et al., 2020)			X				X				X
(Luo et al., 2023)	X
(Müller et al., 2018)			X				X		X
(Orozco-Hernandez et al., 2022)			X
(Patel et al., 2021)			X		X
(Powers et al., 2017)																				X
(Ren et al., 2021)		X
(Sarasamma et al., 2018)	X								X								X	X	X
(Sheng et al., 2016)												X
(Son et al., 2022)	X
(Song et al., 2022)			X								X
(Wang et al., 2020)											X
(Wu et al., 2021)	X
