# Supplementary material for: Temperature- and chemical-induced neurotoxicity in zebrafish
Source: Front Physiol. 2023 Oct 3;14:1276941. doi: 10.3389/fphys.2023.1276941 (PMC10579595; doi:10.3389/fphys.2023.1276941)
Supplement: Supplementary file 3 [file Table1.XLSX]

## Sheet: Foglio1
Treatment	Reference	Concentration of substances/ Description of treatment	Duration of exposure	Stage (Embryo, Larva, Adult)	Accumulation of the substance in tissue/animal	Body weight and organ indices	Mortality, Survival rate, Developmental Defects, neural development	Chorion surface tension	Histopathological alteration	Neuron, dendrite and axon morphology and characteristics	Mitochondrial electron transport chain	Cellular energy and ATP content	Autophagy	Viability of nerve cells, Neuronal activities, Neuron loss	Apoptosis	Microglial activation	Neurogenesis; Neuronal progenitor cells	Motor neuron abnormalities and neurite sprouting defects/axonal	Proteome and protein analysis	Metabolic profiles and enzyme activity	Protein Modeling and molecular docking simulations	Immunoistochimica analysis	Transcriptome analysis and gene expression analysis	miRNA analysis	DNA methylation	DNA damage	In situ analysis	Differential alternative splicing	Alzheimer and Parkinson disease related genes	Neurotransmitters and neurotransmission	Oxidative stress	Fourier transform infrared spectroscopy	Circadian rhythm and function	Angiogenic activity	Content of Ca2+	Glucose levels	Hormone levels	Inflammation and cortisol level	Hair cell degeneration in the lateral line	Embryo and larvae behaviour	Adult behaviour
Venlafaxine	(Alves et al., 2023)	4 concentrations: 0, 37.5, 75, and 150 mg L− 1	For 30 minutes	A																X											X							X			X
Lead	(Bault et al., 2015)	1 concentration of Pb: 100ppb	For 120 hpf	A																																					X
Hyperthermia and METH	(Bedrossiantz et al., 2021)	3 concentrations of METH: 20, 40 and 80 mg/L	For 48 h	A	X																		X							X	X										X
Azadirachta indica A. Juss	(Bernardi et al., 2013)	2 concentrations of neem: 20 or 40 μl/L	At 0–5, 10–15, and 20–25 minutes	A																																					X
HgCl2, HgS, and Ayurvedic medicines (Rasasindura and Kajjali)	(Biswas et al., 2018)	1 concentration of Ayurvedic medicines: 5 mg	5-day treatment	A	X																																	X			X
Phenytoin	(Cardoso-Vera et al., 2022)	3 concentrations of PHE: 25, 282, and 1500 ng L−1	For 96 h	A	X															X										X	X										X
Singlewalled carbon nanotubules	(da Rocha et al., 2019)	1 concentration of benzocaine: 1 mM; 1 concentration of SWCNT: 10 μL; 1 concentration of SDS: 10 μl	After 24 h	A								X																		X	X
Arsenic	(de Castro et al., 2009)	1 concentration of As: 100 μg/L	For 96 h	A																						X					X									X
Metformin	(Elizalde-Velazquez et al., 2022a)	3 concentrations: 1, 20, and 40 μg/L	For 4 months	A	X		X								X					X			X							X	X					X					X
Guanylurea	(Elizalde-Velazquez et al., 2022b)	4 concentrations: 0 μg/L, 25 μg/L, 50 μg/L, and 200 μg/L	For 4 months	A	X																		X							X	X										X
Acrylamide	(Faria et al., 2019a)	1 concentration of ACR: 0.75 mM	For 5 days	A			X												X	X			X								X										X
Acrylamide	(Faria et al., 2019b)	1 concentration of ACR: 500 mM	For 5 days	A																											X										X
Bisphenol F	(Gu et al., 2022b)	3 concentrations of BPF: 2, 20, and 200 μg/L	Every 48h until 120 dpf	A			X						X							X										X							X				X
Saccharin	(Han et al., 2021)	4 concentrations of SAC: 0, 1, 10, and 50 mg/L	For 2 months	A																										X											X
Rotenone	(Ilie et al., 2022)	1 concentration of ROT: 5 µg/L	From 28 to 30 days	A			X								X		X												X	X	X										X
Acrylamide	(Kachot and Patel, 2023)	1 concentration of ACR: 0.610 mM	For 7 and 21 days	A					X														X								X										X
Bisphenol F	(Kim et al., 2022b)	3 concentrations of BPF: 0.001, 0.01, and 0.1 mg/L	For 4 weeks	A	X															X			X																		X
Lead	(Li et al., 2019b)	3 concentrations of Pb: 1, 10 and 100 mg/L	For 14 days	A			X		X														X																		X
Tris (1,3-dichloro-2-propyl) phosphate	(Li et al., 2020a)	8 concentrations of TDCIPP: 0, 0.01, 0.1, and 1 μM, or 0, 4.86, 48.6, and 486.0 μg/L	From 6 to 10 dpf	A	X		X																X		X					X											X
Silica nanoparticles	(Li et al., 2020b)	3 concentrations of SiNPs: 100, 300, 1000 mg/mL	For 2 weeks	A									X																X
Tetrabromobisphenol A-bis (2-hydroxyethyl) ether	(Luo et al., 2023)	3 concentrations of TBBPA-DHEE: 0.86, 12.9 and 193.5 μg/L	During 8 weeks	A	X				X														X							X					X						X
Paraquat and sodium selenite	(Müller et al., 2018)	Na2SeO3 diet for 21 days; 1 concentration of PQ: 20 mg/kg	6 injections for 16 days	A																																					X
Fluoxetine	(Orozco-Hernandez et al., 2022)	3 concentrations of FLX: 5, 10, 16 ng L− 1	For 96 h	A	X																									X	X										X
Cadmium chloride and mercury chloride	(Patel et al., 2021)	1 concentration of cadmium chloride: 1 mg/L 1 concentration of mercury chloride: 30 µg/L	For 21 days	A					X											X			X								X										X
Tri-cresyl phosphate, cresyl diphenyl phosphate, cypermethrin and methomyl	(Ren et al., 2021)	1 concentrations of cypermethrin and methomyl: 5μL/L; 1 concentrations of tri-cresyl phosphate and cresyl diphenyl phosphate: 25μL/L;	For 15 days	A																																					X
Zinc chloride	(Sarasamma et al., 2018)	4 concentrations of ZnCl2: 0.1, 0.5, 1, and 1.5 mg/L	Acute (24, 48, 72, and 96 h) and chronic (21 days)	A			X																						X	X	X		X								X
TiO2 nanopartiles	(Sheng et al., 2016)	4 concentrations of TiO2 NPs: 5, 10, 20, and 40 lg/L	For 45 consecutive days	A		X			X	X													X							X											X
Neurotoxin β-N-methylamino-L-alanine	(Wang et al., 2020)	1 concentration of BMAA: 16.3 μg	At day 0, 1, 3, 5, 7, 9, 11, 13, and 15	A	X																																				X
Fipronil	(Wu et al., 2021)	4 concentrations: 0, 500, 1000, and 2000 ppb	At 0, 24, 48, 72, and 96 h	A			X								X				X												X							X	X		X
Tetrabromobisphenol A	(Yu et al., 2021)	4 concentrations of BBPA: 0, 3, 30, or 300 μg/L	For 42 days	A	X		X																X							X							X			X
Carbamazepine, fluoxetine, venlafaxine, carbamazepine 10,11-epoxide, norfluoxetine, and desvenlafaxine	(Atzei et al., 2021)	Range of Carbamazepine: 0.0032-100 Range of Carbamazepine 10,11 -epoxide: 0.0032-100 Range of Fluoxetine: 0.00001-1 Range of Norfluoxetine: 0.00001-1 Range of Phenytoin: 0.00001-1 Range of Venlafaxine: 0.00032-100 Range of Desvenlafaxine: 0.00032-100	Until 72 hpf	E			X																X																	X
3,4-methylenedioxymethamphetamine	(Barenys et al., 2022)	4 concentrations of MDMA: 0, 5, 25 or 50 μM	From 2 to 72 hpf	E			X																																	X
Antiepileptic drugs	(Beker van Woudenberg et al., 2014)	Range VPA: 30–1500 μM; Range CBZ: 30–720 μM; Range ETH: 2–20 mM; Range LEV: 0.5–150 mM	At 24, 48, 72 and 96 hpf	E	X				X														X				X													X
DE-71	(Chen et al., 2012)	3 concentrations: 0, 31.0, 68.7, and 227.6 µg/L	From 2 to 120 h postfertilization	E			X												X											X										X
Titanium dioxide nanoparticles and triphenyl phosphate	(Fan et al., 2022)	1 concentration of nano-TiO2: 100 μg·L−1; 5 concentrations of TPhP: 0, 8, 24, 72, and 144 μg·L−1; or their combinations	Until 120 h post-fertilization	E			X											X												X										X
Propofol	(He et al., 2020)	3 concentrations: 1, 2 or 4 μg/ml	From 6 hpf until 48 hpf	E			X				X				X								X
Methyl mercury	(Ho et al., 2013)	4 concentrations of MeHg: 30, 60, 90 and 120 μg/L	From 4 to 72 hpf	E																			X				X
Lead and repeated heat pulse	(Jin et al., 2019)	1 concentration of Pb: 0.2 mM	Once every 24 h for 6 days	E			X							X	X								X							X										X
Eurotoxin 1-methyl-4-phenyl-1,2,3,6-tetrahydropyridine	(Lam et al., 2005)	1 concentration of MPTP: 50 mm	From 24 to 48 hpf	E			X																							X										X
Tris (1, 3-dichloro-2-propyl) phosphate	(Li et al., 2018)	4 concentrations of TDCIPP: 0, 5, 50 and 500 μg/l; 1 concentration of CPF: 100 μg/l	From 2 hpf to 10 dpf	E		X	X						X						X				X							X										X
Ziram’s (a dithiocarbamate fungicide)	(Lulla et al., 2016)	Range of ziram: 1 nM–1 μM	For 5 and 7 dpf	E			X												X										X	X										X
Valproic acid	(Muhsen et al., 2021)	2 concentrations of VPA: 3 and 10 μmol·L– 1; Range of FA: 30 nmol/L– 30 μmol/L	At 6, 24 and 48 hpf	E			X										X	X																						X
18 different neurotoxic substances: chlorpyrifos, chlorpyrifos-oxon, diazinon, paraoxon-methyl, aldicarb, imidacloprid and nicotine were anticipated to represent hyperactive chemicals; abamectin, carbamazepine, diazepam and propafenone were considered to represent hypoactive chemicals; chemicals with unknown neuroactive mode of action or without any expected effect to the STC were represented by …	(Ogungbemi et al., 2020)	Range of Chlorpyrifos: 0.35-1-85 μM Range of Chlorpyrifos oxon: 0.047-0.32 μM Range of Diazinon: 3.46-5.24 μM Range of Paraoxon-methyl: 0.81-4.13 μM Range of Aldicarb: 0-29.6 μM Range of Nicotine: 0.69-0.97 μM Range of Abamectin: 0-015-0.055 μM Range of Propafenone: 9.5-31.6 μM Range of Carbamazepine: 104-271 μM Range of Diazepam: 14.8-20.9 μM Range of Aniline: 736-832 μM Range of Hexaconazole: 1…	From 0 to 96 hpf	E																										X										X
Light pulse	(Ortmann et al., 2022)	Ranges and concentrations of propoxur: 191, 10-96, 19-38, 382 μM; Ranges and concentrations of azinphosmethyl: 0.6, 0.5-2.5, 2.4, 5-9 μM; Ranges and concentrations of esfenvalerate: 1, 1-2, 3-5 nM; Ranges and concentrations of fucithrinate: 13, 17-108, 133 nM; Range of tricaine: 19-191μM; Range of 3,4-dichloroaniline: 5-6 μM	From 2 to 96 hpf	E			X																																	X
Domoic acid	(Panlilio et al., 2020)	4 concentrations of DomA: 0.09, 0.13, 0.14 and 0.18 ng	From 1 to 4 dpf	E			X			X													X																	X
Aflatoxin B1	(Park et al., 2020)	14 concentrations: 0, 1, 2, 5, 10, 20, or 50 μM; 0, 0.3, 0.6, 1.5, 3.1, 6.2, or 15 μg/mL	At 24 and 48 hpf	E			X				X				X	X															X				X
Triphenyl phosphate	(Shi et al., 2018)	4 concentrations of TPhP: 0.8, 4, 20 and 100 μg/L	From 2 until 144 hpf	E			X												X				X							X										X
Polystyrene nanoplastics	(Torres-Ruiz et al., 2023)	3 concentrations of NP: 0.1, 0.5, and 3 mg/L.	Every 24 h until 120	E	X		X													X			X																	X
Dimethyl phthalate, diethyl phthalate, benzyl butyl phthalate, di-2-ethylhexyl phthalate, di-n-octyl phthalate and diisononyl phthalate	(Tran et al., 2021)	8 concentraions for each PEA: 0, 0.5, 5, 50, 500, 1000, 10,000, and 100,000 μg/L	From 2 to 120 hpf	E			X																X							X										X
Pyriproxyfen	(Truong et al., 2016)	6 concentrations: 0, 0.0064, 0.064, 0.64, 6.4, and 64 μM	At 24 and 120 hpf	E			X																																	X
Citrinin	(Tsai et al., 2023)	Range of CTN: 2-20 μM	From 24 hpf to 6 dpf	E			X				X						X						X																	X
Cannabidiol	(Valim Brigante et al., 2018)	5 concentrations of CBD: 5, 20, 70, 150 and 300 μg/L	Until 96 hpf	E																X										X										X
Nicotine, thiacloprid, acetamiprid and imidacloprid	(Von Hellfeld et al., 2022)	Range of each : Acetamiprid, Clothianidin, Dinotefuran, Imidacloprid, Nicotine, Thiacloprid and Thiamethoxam: 6.25-100, 2.50-100, 2.50-100	From 21 to 120 hpf	E	X		X																																	X
Acrylamide, carbaryl, hexachlorophene, ibuprofen and rotenone	(von Hellfeld et al., 2023)	Range of carbaryl: 1.5–37.3 µM; Range of hexachlorophene: 1.0–49.5 nM; Range of rotenone: 1.0–20.3 nM	From 21 to 47 hpf	E																																				X
Triclosan	(Wang et al., 2021)	4 concentrations: 0, 62.5, 125 and 250 μg/L	From 6 to 120 hpf	E			X								X								X					X		X										X
Isoprocarb	(Wang et al., 2022a)	5 concentrations: 1, 1.75, 2.5 , 3.25 and 4 mg/L	At 96 hpf	E			X								X																X									X
Abamectin, Chlorpyrifos-oxon, Emamectin benzoate, Carbamazepine	(Weichert et al., 2017)	10 concentrations of abamectin: 0.10, 0.22, 0.28, 0.45, 0.63, 0.72, 0.80, 1.21, 1.71, 2.20 mg/L; 9 concentrations of CPFoxon: 0.01, 0.02, 0.03, 0.04, 0.05, 0.13, 0.22, 0.31, 0.40 mg/L; 5 concentrations of EMA: 0.32, 1.04, 1.74, 2.48 and 3.20 mg/L; 5 concentrations of CBZ: 1, 25, 50, 75 and 100 mg/L	Until 72 h	E			X																																	X
Antimony	(Xia et al., 2021)	5 concentrations: 0, 200, 400, 600 and 800 mg/L	Until 5 dpf	E			X							X									X							X	X									X
Chlorphoxim	(Xiong et al., 2023)	5 concentrations: 2.5, 5, 7.5, 10, and 12.5 mg/L	From 6 hpf to 96 hpf	E			X								X								X								X
Graphene oxide	(Yang et al., 2019)	3 concentrations of GO: 0.01, 0.1, and 1 μg/mL	For 5 days	E			X																X								X									X
Fenpropathrin	(Yu et al., 2022b)	3 concentrations of fenpropathrin: 0.016 mg/L, 0.032 mg/L	From 6 up to 96 hpf	E			X		X						X								X							X	X									X
Rosmarinic acid	(Zhao et al., 2020)	3 concentrations of RA: 1, 10 and 100 μM; 3 concentrations of MPTP: 50, 100 and 200 μM	At 24, 48, 72 , 96 and 120 hpf	E										X																X	X									X
Nanoplastics	(Zhou et al., 2023)	1 concentration: 8.6 mg/L	At 24, 48, 96 and 120 hpf	E	X		X								X			X					X							X										X
Silicon dioxide nanoparticles and tetrabromobisphenol A	(Zhu et al., 2022)	3 concentrations of TBBPA: 50, 100, and 200 μg/L; alone or in combination with 1 concentration of n-SiO2: 25 mg/L	Until 24 or 120 hpf	E	X		X																X							X										X
Ethanol	(Zindler et al., 2019)	3 concentrations: 0.001, 0.01, and 0.1% in water solution	From 0 to 2hpf	E																																				X
Aflatoxin B1	(Zuberi et al., 2019)	Range of aflatoxin: 0-2 µM	At 24, 48, 72, and 96 hpf	E			X													X
Complex mixtures of polycyclic aromatic hydrocarbons (PAHs)	(Geier et al., 2018)	1 concentration of Pyrene: 24μM 2 concentrations of Fluoranthene: 24, 48μM 2 concentrations of Retene: 13, 12μM 2 concentrations of Benzo[a]anthracene: 4.2, 4.4μM 2 concentrations of Chrysene: 4.4, 8.8μM 2 concentrations of Naphthalene: 5.9, 12μM 2 concentrations of Acenaphthene: 2.9, 5.8μM 2 concentrations of Phenanthrene: 3.4, 6.8 μM 2 concentrations of Fluorene: 3.1, 6.2 μM 2 concentrations of…	From 6 to 120 hpf	E, A			X																																		X
Bisphenol A	(Heredia-García et al., 2023)	3 concentrations of BPA: 220, 1180, and 1500 ng/L	For 96 hpf	E, A	X															X			X							X	X
Chlorpyrifos	(Linney et al., 2004)	1 concentration of chlorpyrifos (CPF): 500 ng/ml	At 5 dpf	E, A														X					X
Valproate	(Zellner et al., 2011)	1 concentration of valproate: 48 μM	From 0 to 2 dpf	E, A																																				X
Azo dye Basic Red 51 (BR51) and naphthoquinone dye erythrostominone	(Abe et al., 2018)	4 concentrations of BR51, ERY and DERY: 1.875, 3.75, 7.5 and 15 mg/L	Until 96 hpf	E, L								X								X										X										X
Butylated hydroxyanisole (BHA), tertiary butylhydroquinone (TBHQ)	(Baran et al. 2021)	4 concentrations of BHA: 0.5, 1, 5, 7.5 and 10 ppm 4 concentrations of TBHQ: 0.5, 2.5, 3.75 and 5 ppm	After 24, 48, 72 and 96 h	E, L			X		X						X																X
Maneb	(Cao et al., 2019)	4 concentrations of maneb: 0.1, 0.5, 1.0 and 10.0 µM	For 96 h	E, L			X				X												X							X	X									X
Hexabromobenzene and pentabromobenzene	(Chen et al., 2021)	4 concentrations of HBB and PBB: 0, 30, 100 and 300 mg/L	From 2 until 144 hpf	E, L	X		X												X				X							X										X
Lincomycin hydrochloride	(Cheng et al., 2020)	3 concentrations: 15, 30, 60 μg/mL	For up to 24 or 96 hpf to detect their developmental toxicity and neurotoxicity, and to 6 dpf to detect their behavioral toxicity	E, L			X								X					X			X								X									X
Titanium dioxide nanoparticles and bisphenol A	(Fu et al., 2020)	1 concentration of TiO2 nanoparticles: 100 μg/L; 3 concentrations of BPA: 1, 4 and 20 μg/L; or their binary mixtures	Until 6 dpf	E, L	X		X												X				X																	X
Bisphenol A and bisphenol S	(Gyimah et al., 2021)	5 concentrations of BPA: 0.01, 0.03, 0.1, 0.3, 1 μM 5 concentrations of BPS: 0.01, 0.03, 0.01, 0.3, 1 μM	At 48, 72, 96 and 120 hpf	E, L	X		X																X																	X
Bisphenol A	(Haridevamuthu et al., 2022a)	1 concentration of BPA: 1 µM;	For 5 days	E, L			X													X										X	X									X
Methamidophos	(He et al., 2017)	3 concentrations: 0, 25, and 500 µg/L	For 72 hpf	E, L			X								X								X																	X
Silica nanoparticles	(Li et al., 2021)	6 concentrations: 0.05, 0.1,1, 5, 10, 100 μg/L	Until 6 dpf	E, L			X																X																	X
Deltamethrin, acephate and thiamethoxam	(Liu et al., 2018)	5 concentrations od TM: 0.01, 0.1, 1, 10, 100 mg/L; 5 concentrations od AP: 0.01, 0.1, 1, 10, 100 mg/L; 5 concentrations of DM: 0.01, 0.1, 1, 10, 100 μg/L	From 075 hpf	E, L			X	X										X					X				X													X
Perfluorononanoic acid	(Liu et al., 2023b)	5 concentrations of PFNA: 0.01,0.1,1,10 and 100 μg/L	For 120 h	E, L																			X							X										X
Matrine and sophocarpine	(Lu et al., 2014)	Range of matrine: 145 and 240 mg/L; Range of sophocarpine: 87.1 and 166 mg/L	From 0 to 96/120 hpf	E, L			X																										X							X
Perfluorooctanesulfonic acid	(Mahapatra et al., 2023)	4 concentrations of PFOS: 0, 100, 500, and 1000 μg/L	At 24, 48, 72, and 96 hpf	E, L			X								X		X		X	X			X																	X
Acrylamide	(Park et al., 2021)	4 concentrations: 10, 30, 100, or 300 mg/L	For 114 h	E, L			X			X																														X
Microplastics	(Santos et al., 2021)	Zebrafish embryos were subchronically exposed to MPs (2 mg/L), two sub-lethal concentrations of Cu (60 and 125 µg/L) and binary mixtures of MPs and Cu using the same concentrations, from 2-h post fertilization until 14 days post fertilization.	From 2-hpf until 14 dpf	E, L	X		X																							X										X
Chlorpyrifos	(Selderslaghs et al., 2010 )	within the range 0.039 to 10 mg/l + range 0.18 to 0.75 mg/l	Methodological evaluation showed that locomotor effects in larvae were most pronounced and reproducible at 96 hpf, compared to older individuals (120, 144, 168 and 192 hpf)	E, L			X																																	X
Butylated hydroxytoluene, 2,4-di-tert-butylphenol, and 4-tert-octylphenol	(Shi et al., 2022)	3 concentrations of BHT: 0.01, 0.1 and 1 μM 3 concentrations of 2,4-DTBP: 0.01, 0.1 and 1 μM 3 concentrations of 4-t-OP: 0.01, 0.1 and 1 μM	Until 24 hpf	E, L			X																X							X										X
Resorcinol bis (diphenyl phosphate)	(Shi et al., 2023)	6 concentrations of RDP: 0, 0.3, 3, 90, 300 and 900 nM	From 2 to 144 hpf	E, L			X												X	X			X							X										X
Fentanyl	(Wang et al., 2022b)	3 concentrations: 0.1, 1, and 5 mg/L	For 5 dpf	E, L			X																X																	X
nNO synthase inhibitor as a co-treatment with 6-OHDA	(Woodard et al., 2019)	Range of 6-OHDA: 250–500 µM 1 concentration of nNOSI: 50 µM	For 22 or 36 h	E, L																																				X
Fluoroquinolones: Ciprofloxacin (CPFX), ciprofloxacin impurity C(CPFX-C), decarboxyl-pazufloxacin (de-PZFX), gemifloxacin(GMFX), moxifloxacin (MXFX), lomefloxacin (LMFX), decarbox-ylomefloxacin (de-LMFX), antofloxacin (ATFX), (R)-antofloxacin (R-ATFX), pefloxacin (PEFX), sparfloxacin (SPFX), levofloxacin(LVFX), gatifloxacin (GTFX)	(Xiao et al., 2018)	Range of GMFX: 0.8−100 ng/mL Range of CPFX: 3.2−800 ng/mL Range of CPFX-C: 6.16−770 ng/mL Range of MXFX: 18.2−4550 ng/mL Range of PEFX: 5.32−1330 ng/mL Range of SPFX: 4.28−1070 ng/mL Range of LMFX: 16.6−830 ng/mL Range of de-LMFX: 3.84−960 ng/mL Range of GTFX: 4.44−1110 ng/mL Range of NM-GTFX: 3.36−8400 ng/mL Range of MP-GTFX: 3.64−910 ng/mL Range of HD-GTFX: 1.55−970 ng/mL Range of F-GTFX: 2.48−…	From 6 hpf to 3 dpf	E, L			X														X																			X
Tetracycline (TC) and titanium dioxide nanoparticles	(Xu et al., 2023)	1 concentration of TC: 20 μg/L; 1 concentrations of TiO2 NPs: 0.5 mg/L	Until 120 hpf	E, L			X															X	X							X										X
Chromium	(Yan et al., 2023)	1concentration of Cr (III): 1 mg/L; 1 concentration of Cr (VI): 1 mg/L	For 7 days	E, L																X																				X
Polyethylene microplastics	(Yu et al., 2022a)	Range of 40–47 μm, 0.1–10 mg/L	At 1, 2, 3, 5, and 7 days	E, L	X																		X							X										X
Fenobucarb (2-sec-butylphenyl methylcarbamate)	(Zhu et al., 2020)	7 concentrations: 6.25, 12.5, 25, 50, 100, 200 and 400 μg/mL	From 6 hpf to 120 hpf	E, L			X			X					X			X		X			X								X							X		X
n-TiO2 and difenoconazole	(Zhu et al., 2023)	1 concentration of n-TiO2: 100 μg/L; 3 concentrations of DIF: 0, 0.1 and 0.5 mg/L; and their mixtures	From 4 to 96 hpf	E, L	X		X								X																X									X
SU4312	(Cui et al., 2013)	Range of MPTP: 50-800 μM	For 48h	E, L, A																										X				X						X
Chlorogenic Acid	(Ji et al., 2021)	1 concentration of Pb: 1,000 μg/L; 1 concentration of CGA: 100 µM; 1 concentration of NCGA: 100 µM; 1 concentration of CCGA: 50 µM	For 5 days	E, L, A			X			X								X					X																	X
glutaraldehyde	(Oh et al., 2022)	5 concentrations: 50, 100, 200, 400, and 800 mg/L	Every 24 h until 120 hpf	E, L, A			X											X
Bisphenol A	(Thayumanavan et al., 2022)	1 concentration of BPA: 17.52 µM	For 21 days	E, L, A			X														X																			X
Tetrabromobisphenol A bis(2-hydroxyethyl) ether	(Feng et al., 2023)	3 concentrations of TBBPA-DHEE: 0.86, 12.9 and 193.5 μg/L	For 24 h during 8 weeks	J	X				X			X											X							X					X						X
Mercury	(Abu Bakar et al., 2017)	6 concentrations: 7.5, 15, 30, 100, 125, 250 nM	From 5 hpf until hatching (72 hpf)	L			X																									X								X
Cinnamaldehyde	(Chang et al., 2022)	7 concentrations of Cin: 0.25, 0.5, 1, 2, 4, 8 and 10 mg L−1	At 6 hpf for 5 days	L			X																X								X									X
Caffeine	(Chian et al., 2022)	PC12 cells; Range of caffeine: 0.5–4 mM	At different time points from 24 to72 h	L			X																X																	X
Virgin polystyrene and photoaged polystyrene	(Ding et al., 2023)	1 concentrations of V-PS: 10 μm; 1 concentration of P-PS: 10 μm	From 4 to 96 hpf	L																X			X							X	X									X
4-Chloro-DL-phenylalanine,deprenyl and fluoxetine	(Faria et al., 2021)	1 concentration of PCPA: 2.5 mM; 1 concentration of deprenyl: 5 µM; 1 concentration of fluoxetine: 0.5 µM	For 24 h	L																X			X							X
Lignin-carbohydrate complexes	(Gu et al., 2021)	1 concentration of BPA: 500 µg·L−1; 1 concentration of LCC-WS-A: 1 mg·L−1	From 4 hpf for 6 days	L			X																X								X									X
Bisphenol A, bisphenol AF, bisphenol F, and bisphenol S	(Gu et al., 2022a)	1 concentration of BPA: 200 μg/L; 1 concentration of BPS: 200 μg/L; 1 concentration of BPF: 200 μg/L; 1 concentration of BPAF: 200 μg/L	Until 6 dpf	L			X		X	X																				X										X
Bisphenol AF	(Gyimah et al., 2022)	4 concentrations of BPAF: 0.03, 0.1, 0.3, and 1.0 µM	From 4 hpf to 120 hpf	L			X								X								X								X									X
87 different chemical compounds included in 5 categories: pesticides, flame retardants, drugs, industrial compounds, and polycyclic aromatic hydrocarbons (PAHs)	(Hagstrom et al., 2019)	5 concentrations of every chemical compound: 10 nM, 100 nM, 1 μM, 10 μM, and 100 μM	From 1 to 12 days	L			X																																	X
Acrylamide	(Haridevamuthu et al., 2022b)	1 concentration of acrylamide: 0.75 mM; 1 concentration without compounds: 80 µM	For 3 days	L																X										X	X							X		X
H2O2	(Issac et al., 2021)	1 concentration of H2O2: 1 mM; 1 concentration of Morin: 60 μM	For 6 h	L			X								X					X			X							X	X		X
61 chemicals	(Jarema et al., 2022)	Range of each chemical: 0.0001–120 μM	From 2 to 8 hpf	L			X																																	X
Paraquat	(Kim et al., 2022a)	10 concentrations of Pq: 0.1, 1, 5, 10, 25, 50, 100, 250, 500, and 1000 µM	For 72 h	L	X									X							X									X										X
Perfluorooctanesulfonic acid	(Lee et al., 2021)	3 concentrations of PFO: 0.1, 1, 5, and 10 μM	From 4 until 120 hpf	L			X												X	X			X																	X
Pyraclostrobin	(Li et al., 2019a)	2 concentrations: 18 and 36 mg/L	For 96 h	L			X		X	X	X												X							X			X							X
6-hydroxydopamine	(Liao et al., 2019)	1 concentration of 6-OHDA: 400 µM; 1 concentration of PTZ: 10 mM; Range of PpVα peptides: 1-50 µM	For 1 and 12 h	L			X							X							X																			X
Triclosan	(Ling et al., 2020)	4 concentrations of TCS: 0, 62.5, 125, 250 μg/L	At 96 hpf	L										X										X
Triclosan	(Liu et al., 2019)	8 concentrations of TCS: 0, 62.5, 125 and 250 μg/L or low dose 0, 40, 80 and 160 μg/L	From 6 hpf to 90 dpf	L			X																	X															X	X
Benzophenone-3	(Liu et al., 2021)	1 concentrations of BP3: 10 μg/L	During 6–24 hpf	L			X								X			X						X																X
Deltamethrin	(Liu et al., 2021)	1 concentration of deltamethrin: 0.025 mg/L; 1 concentration of spermidine: 0.01 mg/L; 1 concentration of melatonin: 0.232 mg/L	From 075 hpf	L				X				X																				X								X
Bisphenol A	(Liu et al., 2023a)	1 concentration: 5.7 mg/L	From 1 to 72 hpf	L			X													X			X																	X
Haloxyfop-p-methyl	(Liu et al., 2023c)	6 concentrations: 0, 0.2, 0.3, 0.4, 0.5, 0.6 mg/L	At 96 hpf	L			X								X								X								X									X
Tetrabromobisphenol A bis (2-hydroxyethyl ether)	(Okeke et al., 2022)	3 concentrations of TBBPA-DHEE: 0.05, 0.5, and 5 mg/L	At 2 hpf	L	X		X		X														X														X			X
Beta-methylamino-L-alanine	(Powers et al., 2017)	4 concentrasions of BMAA: 2.5, 5, 10, and 25 µg/l	At 30 and 72 hpf	L			X																X																		X
Cyanotoxins	(Qian et al., 2018)	1 concentration: 350 mL	For 4 days	L	X		X																X							X										X
Graphene oxide	(Soares et al., 2017)	4 concentrations of GO: 5, 10, 50 or 100 mg/L	For 6 days	L			X			X					X															X										X
Tri-n-butyl phosphate, tris (2-butoxyethyl) phosphate, tris (2-chloroethyl) phosphate, chlorpyrifos	(Sun et al., 2016)	4 concentrations of TNBP: 25, 125, 625 and 3125 μg/L; 4 concentrations of TBOEP: 50, 250, 1250 and 6250 μg/L; 4 concentrations of TCEP: 50, 250, 1250 and 6250 μg/L; 4 concentrations of CPF: 10, 30, 100 and 300 μg/L	For 5 days	L																X										X										X
Cadmium chloride	(Tian et al., 2021)	3 concentrations: 0.01 μmol/L, 0.1 μmol/L, and 1 μmol/L	For 60 days	L																			X							X										X	X
Microplastics	(Xiang et al., 2023)	1 concentration of MPs (PS-MPs): 0, 0.1, 1, 10, and 100 μg/L	Until 120 hpf	L	X																		X							X										X
Trivalent chromium Cr (III) and hexavalent chromium Cr (VI)	(Xu et al., 2021)	1concentration of Cr (III): 1 mg/L; 1 concentration of Cr (VI): 1 mg/L	For 120 hpf	L			X													X			X			X				X	X									X
Cadmium	(Xu et al., 2022a)	1 concentration of Cd: 200 μg/L	Until 7 dpf	L			X								X	X																								X
Cadmium	(Xu et al., 2022b)	8 concentrations: 0, 2.5, 5, 10, 20, 50, 100 and 200 μg/L	From 2 to 168 hpf	L			X							X	X																							X		X
Sanguinarine	(Yang et al., 2022)	5 concentrations: 0.4, 0.8, 1.2, 1.6, 2.0 μM	From 24 to 96 hpf	L			X				X				X								X																	X
Berberine	(Zhang et al., 2017)	1 concentration of 6-OHDA : 250 µM; 1 concentration of BBR: 1 µM	For 4 days	L										X																X										X
FireMaster® 550	(Bailey and Levin, 2015)	4 concentrations of FM 550: 0, 0.01, 0.1 or 1 mg/L.	0–5 dpf	L, A			X																																	X
Acrylamide	(Faria et al., 2018)	1 concentration of ACR: 500 mM	For 5 days	L, A			X												X				X							X											X
Bisphenol A and titanium dioxide nanoparticles	(Guo et al., 2019)	3 concentrations of BPA: 0, 2, and 20 μg/L; 1 concentration of n-TiO2: 100 μg/L	After 10 dpf	L, A			X												X	X										X							X			X
Aluminium	(Haridevamuthu et al., 2023)	3 concentrations of Al: 10 μM, 25 μM, and 50 μM	For 5 days	L, A			X		X						X					X											X									X	X
Citalopram	(Hong et al., 2022)	Range of: 0.1–100 μg/L	From 0 to 150 dpf	L, A														X												X										X	X
Hypoxic injury	(Son et al., 2022)	1% pO2	From 24 to 48 hpf	L, A			X																																	X	X
Benzophenones	(Song et al., 2022)	4 concentrations of benzophenone 1 (BP1): 1, 10, 100, 1000 μg/L	For 14 days	L, A			X		X					X									X							X										X	X
Psychedelics: lysergic acid diethylamide, LSD; N,N-dimethyltryptamine, DMT; psilocybin, PSY; 3,4-methylenedioxymethamphetamine, MDMA; ibogaine, IBO	(Tombari et al., 2023)	1 concentration of each compound: 10 μM	From 6 hpf to 5 dpf	L, A			X																																	X
